# Supplementary material for: 2-Hy­droxy-N,N,N-trimethyl-3-tetra­decyl­oxypropan-1-aminium bromide
Source: Acta Crystallogr Sect E Struct Rep Online. 2011 Dec 23;68(Pt 1):o246. doi: 10.1107/S1600536811054651 (PMC3254577; doi:10.1107/S1600536811054651)
Supplement: Supplementary file 1 [file e-68-0o246-sup1.cif]

##############################################################################
#                                                                            #
# This CIF contains the data in a paper accepted for publication in          #
# Acta Crystallographica Section E. It conforms to the requirements of       #
# Notes for Authors for Acta Crystallographica Section E, and has been       #
# peer reviewed under the auspices of the IUCr Commission on Journals.       #
#                                                                            #
# Full details of the Crystallographic Information File format               #
# are given in the paper "The Crystallographic Information File (CIF):       #
# a New Standard Archive File for Crystallography" by S. R. Hall, F. H.      #
# Allen and I. D. Brown [Acta Cryst. (1991), A47, 655-685].                  #
#                                                                            #
# The current version of the core CIF dictionary is obtainable from          #
# ftp://ftp.iucr.org/pub/cif_core.dic.                                       #
#                                                                            #
# Software is freely available for graphical display of the structure(s)     #
# in this CIF. For information consult the CIF software page                 #
# http://www.iucr.org/resources/cif/software.                                #
#                                                                            #
# This file may be used for bona fide research purposes within the           #
# scientific community so long as proper attribution is given to the journal # 
# article from which it was obtained.                                        #
#                                                                            #
##############################################################################
data_I
_audit_creation_method     SHELXL-97
_chemical_name_systematic
;
2-Hydroxy-<i>N</i>,<i>N</i>,<i>N</i>-trimethyl-3-tetradecyloxypropan-1-aminium
bromide
;
_chemical_name_common     ?
_chemical_formula_moiety     'C20 H44 N O2 +, Br -'
_chemical_formula_sum     'C20 H44 Br N O2'
_chemical_formula_iupac     'C20 H44 N O2 +, Br -'
_chemical_formula_weight     410.47
_chemical_melting_point     ?
_symmetry_cell_setting     monoclinic
_symmetry_space_group_name_H-M     'P 21/m'
loop_
    _symmetry_equiv_pos_as_xyz
    'x, y, z'
    '-x, y+1/2, -z'
    '-x, -y, -z'
    'x, -y-1/2, z'
_cell_length_a     5.9470(4)
_cell_length_b     7.4331(5)
_cell_length_c     26.720(2)
_cell_angle_alpha     90.00
_cell_angle_beta     92.1850(10)
_cell_angle_gamma     90.00
_cell_volume     1180.30(15)
_cell_formula_units_Z     2
_cell_measurement_reflns_used     1899
_cell_measurement_theta_min     2.7415
_cell_measurement_theta_max     20.6925
_cell_measurement_temperature     293(2)
_exptl_crystal_description     block
_exptl_crystal_colour     colourless
_exptl_crystal_size_max     0.39
_exptl_crystal_size_mid     0.32
_exptl_crystal_size_min     0.30
_exptl_crystal_density_diffrn     1.155
_exptl_crystal_density_meas     ?
_exptl_crystal_density_method     'not measured'
_exptl_crystal_F_000     444
_exptl_absorpt_coefficient_mu     1.752
_exptl_absorpt_correction_type     multi-scan
_exptl_absorpt_process_details     '(SADABS; Sheldrick, 1996)'
_exptl_absorpt_correction_T_min     0.5481
_exptl_absorpt_correction_T_max     0.6214
_exptl_special_details
;
;
_diffrn_ambient_temperature     293(2)
_diffrn_radiation_type     MoK\a
_diffrn_radiation_wavelength     0.71073
_diffrn_radiation_source     'fine-focus sealed tube'
_diffrn_radiation_monochromator     graphite
_diffrn_measurement_device_type     'Bruker SMART CCD area-detector'
_diffrn_measurement_method     'phi and omega scans'
_diffrn_detector_area_resol_mean     ?
_diffrn_reflns_number     5657
_diffrn_reflns_av_R_equivalents     0.0481
_diffrn_reflns_av_sigmaI/netI     0.0528
_diffrn_reflns_theta_min     2.84
_diffrn_reflns_theta_max     25.02
_diffrn_reflns_theta_full     25.02
_diffrn_measured_fraction_theta_max     0.999
_diffrn_measured_fraction_theta_full     0.999
_diffrn_reflns_limit_h_min     -7
_diffrn_reflns_limit_h_max     6
_diffrn_reflns_limit_k_min     -6
_diffrn_reflns_limit_k_max     8
_diffrn_reflns_limit_l_min     -30
_diffrn_reflns_limit_l_max     31
_diffrn_standards_number     ?
_diffrn_standards_interval_count     ?
_diffrn_standards_interval_time     ?
_diffrn_standards_decay_%     ?
_refine_special_details
;
Refinement of <i>F</i>^2^ against ALL reflections. The weighted <i>R</i>-factor
<i>wR</i> and goodness of fit <i>S</i> are based on <i>F</i>^2^, conventional
<i>R</i>-factors <i>R</i> are based on <i>F</i>, with <i>F</i> set to zero for
negative <i>F</i>^2^. The threshold expression of <i>F</i>^2^ >
\s(<i>F</i>^2^) is used only for calculating <i>R</i>-factors(gt) <i>etc</i>.
and is not relevant to the choice of reflections for refinement.
<i>R</i>-factors based on <i>F</i>^2^ are statistically about twice as large
as those based on <i>F</i>, and <i>R</i>- factors based on ALL data will be
even larger.
;
_reflns_number_total     2251
_reflns_number_gt     1430
_reflns_threshold_expression     I>2sigma(I)
_refine_ls_structure_factor_coef     Fsqd
_refine_ls_matrix_type     full
_refine_ls_R_factor_all     0.0836
_refine_ls_R_factor_gt     0.0520
_refine_ls_wR_factor_gt     0.1421
_refine_ls_wR_factor_ref     0.1540
_refine_ls_goodness_of_fit_ref     0.992
_refine_ls_restrained_S_all     0.992
_refine_ls_number_reflns     2251
_refine_ls_number_parameters     171
_refine_ls_number_restraints     0
_refine_ls_hydrogen_treatment     constr
_refine_ls_weighting_scheme     calc
_refine_ls_weighting_details
                 'calc w=1/[\s^2^(Fo^2^)+(0.0907P)^2^] where P=(Fo^2^+2Fc^2^)/3'
_atom_sites_solution_hydrogens     geom
_atom_sites_solution_primary     direct
_atom_sites_solution_secondary     difmap
_refine_ls_shift/su_max     0.001
_refine_ls_shift/su_mean     0.000
_refine_diff_density_max     0.359
_refine_diff_density_min     -0.423
_refine_ls_extinction_method     none
_refine_ls_extinction_coef     ?
loop_
    _atom_type_symbol
    _atom_type_description
    _atom_type_scat_dispersion_real
    _atom_type_scat_dispersion_imag
    _atom_type_scat_source
    'C' 'C' 0.0033 0.0016
                         'International Tables Vol C Tables 4.2.6.8 and 6.1.1.4'
    'H' 'H' 0.0000 0.0000
                         'International Tables Vol C Tables 4.2.6.8 and 6.1.1.4'
    'N' 'N' 0.0061 0.0033
                         'International Tables Vol C Tables 4.2.6.8 and 6.1.1.4'
    'O' 'O' 0.0106 0.0060
                         'International Tables Vol C Tables 4.2.6.8 and 6.1.1.4'
    'Br' 'Br' -0.2901 2.4595
                         'International Tables Vol C Tables 4.2.6.8 and 6.1.1.4'
_computing_data_collection     'SMART (Bruker, 2007)'
_computing_cell_refinement     'SAINT (Bruker, 2007)'
_computing_data_reduction     'SAINT (Bruker, 2007)'
_computing_structure_solution     'SHELXS97 (Sheldrick, 2008)'
_computing_structure_refinement     'SHELXL97 (Sheldrick, 2008)'
_computing_molecular_graphics     'SHELXTL (Sheldrick, 2008)'
_computing_publication_material     'SHELXTL (Sheldrick, 2008)'
loop_
    _atom_site_type_symbol
    _atom_site_label
    _atom_site_fract_x
    _atom_site_fract_y
    _atom_site_fract_z
    _atom_site_U_iso_or_equiv
    _atom_site_adp_type
    _atom_site_calc_flag
    _atom_site_refinement_flags
    _atom_site_occupancy
    _atom_site_symmetry_multiplicity
    _atom_site_disorder_assembly
    _atom_site_disorder_group
    Br Br1 -0.29860(11) 0.7500 0.07517(2) 0.0781(3) Uani d S 1 2 . .
    O O1 -0.3202(8) 0.3776(8) 0.13541(18) 0.0719(15) Uani d P 0.50 1 . .
    H H1D -0.2738 0.4655 0.1183 0.086 Uiso d PR 0.50 1 . .
    O O2 0.0819(8) 0.2500 0.23481(14) 0.1043(17) Uani d S 1 2 . .
    N N1 0.0902(7) 0.2500 0.07672(15) 0.0570(11) Uani d S 1 2 . .
    C C1 0.0206(14) 0.1957(11) 0.1295(3) 0.070(3) Uani d P 0.50 1 . .
    H H1A -0.0773 0.0914 0.1269 0.084 Uiso d PR 0.50 1 . .
    H H1B 0.1538 0.1618 0.1494 0.084 Uiso d PR 0.50 1 . .
    C C2 -0.1016(13) 0.3479(12) 0.1561(3) 0.064(2) Uani d P 0.50 1 . .
    H H2 -0.0133 0.4590 0.1549 0.077 Uiso d PR 0.50 1 . .
    C C3 -0.1261(14) 0.290(4) 0.2101(2) 0.087(8) Uani d P 0.50 1 . .
    H H3A -0.1997 0.3853 0.2282 0.104 Uiso d PR 0.50 1 . .
    H H3B -0.2218 0.1843 0.2108 0.104 Uiso d PR 0.50 1 . .
    C C4 0.0878(14) 0.2500 0.2862(2) 0.113(3) Uani d S 1 2 . .
    H H4A 0.0049 0.1452 0.2968 0.135 Uiso calc PR 0.50 1 . .
    H H4B 0.0049 0.3548 0.2968 0.135 Uiso calc PR 0.50 1 . .
    C C5 0.2932(11) 0.2500 0.3127(2) 0.091(2) Uani d S 1 2 . .
    H H5A 0.3553 0.3698 0.3092 0.109 Uiso d PR 0.50 1 . .
    H H5B 0.3907 0.1694 0.2950 0.109 Uiso d PR 0.50 1 . .
    C C6 0.3204(15) 0.203(3) 0.3659(3) 0.096(8) Uani d P 0.50 1 . .
    H H6A 0.1945 0.2500 0.3826 0.116 Uiso d SR 1 2 . .
    H H6B 0.3032 0.0739 0.3683 0.116 Uiso d PR 0.50 1 . .
    C C7 0.5191(12) 0.2500 0.3947(2) 0.090(2) Uani d S 1 2 . .
    H H7A 0.5322 0.3800 0.3935 0.108 Uiso d PR 0.50 1 . .
    H H7B 0.6454 0.2018 0.3771 0.108 Uiso d PR 0.50 1 . .
    C C8 0.5521(14) 0.1965(14) 0.4480(3) 0.086(4) Uani d P 0.50 1 . .
    H H8A 0.4234 0.2500 0.4655 0.103 Uiso d SR 1 2 . .
    H H8B 0.5452 0.0662 0.4492 0.103 Uiso d PR 0.50 1 . .
    C C9 0.7504(12) 0.2500 0.4770(2) 0.087(2) Uani d S 1 2 . .
    H H9A 0.7576 0.3803 0.4760 0.104 Uiso d PR 0.50 1 . .
    H H9B 0.8796 0.2057 0.4596 0.104 Uiso d PR 0.50 1 . .
    C C10 0.7807(16) 0.1948(14) 0.5305(3) 0.089(4) Uani d P 0.50 1 . .
    H H10A 0.6513 0.2500 0.5479 0.107 Uiso d SR 1 2 . .
    H H10B 0.7751 0.0645 0.5315 0.107 Uiso d PR 0.50 1 . .
    C C11 0.9785(12) 0.2500 0.5590(2) 0.090(2) Uani d S 1 2 . .
    H H11A 0.9839 0.3803 0.5577 0.108 Uiso d PR 0.50 1 . .
    H H11B 1.1074 0.2063 0.5414 0.108 Uiso d PR 0.50 1 . .
    C C12 1.0140(15) 0.1975(15) 0.6127(3) 0.089(5) Uani d P 0.50 1 . .
    H H12A 0.8865 0.2500 0.6304 0.107 Uiso d SR 1 2 . .
    H H12B 1.0059 0.0672 0.6141 0.107 Uiso d PR 0.50 1 . .
    C C13 1.2124(13) 0.2500 0.6409(2) 0.096(2) Uani d S 1 2 . .
    H H13A 1.2690 0.3530 0.6229 0.116 Uiso d PR 0.50 1 . .
    H H13B 1.3187 0.1536 0.6355 0.116 Uiso d PR 0.50 1 . .
    C C14 1.2474(15) 0.297(2) 0.6938(3) 0.098(7) Uani d P 0.50 1 . .
    H H14A 1.2309 0.4267 0.6963 0.118 Uiso d PR 0.50 1 . .
    H H14B 1.1238 0.2500 0.7115 0.118 Uiso d SR 1 2 . .
    C C15 1.4523(14) 0.2500 0.7218(2) 0.112(3) Uani d S 1 2 . .
    H H15A 1.4903 0.1295 0.7110 0.135 Uiso d PR 0.50 1 . .
    H H15B 1.5678 0.3286 0.7094 0.135 Uiso d PR 0.50 1 . .
    C C16 1.4849(15) 0.2500 0.7756(3) 0.130(3) Uani d S 1 2 . .
    H H16A 1.4050 0.3544 0.7875 0.155 Uiso calc PR 0.50 1 . .
    H H16B 1.4050 0.1456 0.7875 0.155 Uiso calc PR 0.50 1 . .
    C C17 1.6923(17) 0.2500 0.8012(3) 0.157(4) Uani d S 1 2 . .
    H H17A 1.6703 0.2500 0.8366 0.235 Uiso calc SR 1 2 . .
    H H17B 1.7751 0.3555 0.7923 0.235 Uiso calc PR 0.50 1 . .
    H H17C 1.7751 0.1445 0.7923 0.235 Uiso calc PR 0.50 1 . .
    C C18 -0.1067(9) 0.2500 0.04103(18) 0.0646(15) Uani d S 1 2 . .
    H H18A -0.1988 0.3532 0.0471 0.097 Uiso calc PR 0.50 1 . .
    H H18B -0.1930 0.1424 0.0455 0.097 Uiso calc PR 0.50 1 . .
    H H18C -0.0558 0.2544 0.0074 0.097 Uiso calc SPR 0.50 2 . .
    C C19 0.2289(7) 0.4126(7) 0.06755(16) 0.0844(13) Uani d . 1 1 . .
    H H19A 0.2678 0.4158 0.0330 0.127 Uiso calc R 1 1 . .
    H H19B 0.3638 0.4084 0.0885 0.127 Uiso calc R 1 1 . .
    H H19C 0.1447 0.5186 0.0753 0.127 Uiso calc R 1 1 . .
loop_
    _atom_site_aniso_label
    _atom_site_aniso_U_11
    _atom_site_aniso_U_22
    _atom_site_aniso_U_33
    _atom_site_aniso_U_12
    _atom_site_aniso_U_13
    _atom_site_aniso_U_23
    Br1 0.0846(5) 0.0628(4) 0.0888(5) 0.000 0.0271(3) 0.000
    O1 0.060(3) 0.087(4) 0.069(3) 0.000(3) 0.000(3) -0.004(3)
    O2 0.089(3) 0.183(5) 0.041(2) 0.000 0.005(2) 0.000
    N1 0.047(2) 0.074(3) 0.050(3) 0.000 0.0014(19) 0.000
    C1 0.071(5) 0.088(10) 0.052(4) 0.015(4) -0.003(4) 0.002(4)
    C2 0.059(5) 0.087(5) 0.045(5) 0.008(4) 0.003(4) -0.002(4)
    C3 0.082(5) 0.13(3) 0.052(4) -0.001(6) 0.008(4) 0.006(6)
    C4 0.108(6) 0.173(9) 0.058(5) 0.000 0.007(4) 0.000
    C5 0.095(5) 0.139(6) 0.039(3) 0.000 0.003(3) 0.000
    C6 0.103(6) 0.14(2) 0.047(4) 0.009(7) 0.000(4) 0.000(5)
    C7 0.104(5) 0.125(6) 0.042(4) 0.000 0.009(3) 0.000
    C8 0.100(6) 0.109(13) 0.047(4) 0.000(5) 0.001(4) 0.000(4)
    C9 0.105(5) 0.112(6) 0.044(3) 0.000 0.008(3) 0.000
    C10 0.107(6) 0.114(13) 0.047(4) 0.005(5) -0.001(4) -0.002(4)
    C11 0.103(5) 0.122(6) 0.046(4) 0.000 0.007(3) 0.000
    C12 0.110(6) 0.110(14) 0.047(4) -0.003(6) -0.003(4) -0.005(4)
    C13 0.115(6) 0.127(6) 0.048(4) 0.000 0.007(4) 0.000
    C14 0.117(7) 0.13(2) 0.043(4) 0.025(8) -0.002(4) 0.000(5)
    C15 0.113(6) 0.169(9) 0.055(4) 0.000 0.010(4) 0.000
    C16 0.137(8) 0.197(10) 0.053(5) 0.000 -0.017(5) 0.000
    C17 0.132(8) 0.273(15) 0.065(5) 0.000 0.000(5) 0.000
    C18 0.064(3) 0.087(4) 0.042(3) 0.000 0.000(3) 0.000
    C19 0.079(3) 0.081(3) 0.094(3) -0.015(2) 0.004(2) -0.007(2)
_geom_special_details
;
All e.s.d.'s (except the e.s.d. in the dihedral angle between two l.s. planes)
are estimated using the full covariance matrix. The cell e.s.d.'s are taken
into account individually in the estimation of e.s.d.'s in distances, angles
and torsion angles; correlations between e.s.d.'s in cell parameters are only
used when they are defined by crystal symmetry. An approximate (isotropic)
treatment of cell e.s.d.'s is used for estimating e.s.d.'s involving l.s.
planes.
;
loop_
    _geom_bond_atom_site_label_1
    _geom_bond_atom_site_label_2
    _geom_bond_site_symmetry_2
    _geom_bond_distance
    _geom_bond_publ_flag
    O1 C2 . 1.411(8) ?
    O1 H1D . 0.8500 ?
    O2 C4 . 1.373(7) ?
    O2 C3 4_565 1.411(10) ?
    O2 C3 . 1.411(10) ?
    N1 C18 . 1.482(6) ?
    N1 C19 . 1.489(5) ?
    N1 C19 4_565 1.489(5) ?
    N1 C1 . 1.538(8) ?
    N1 C1 4_565 1.538(8) ?
    C1 C1 4_565 0.808(16) ?
    C1 C2 4_565 1.087(9) ?
    C1 C2 . 1.535(10) ?
    C1 H1A . 0.9700 ?
    C1 H1B . 0.9699 ?
    C2 C1 4_565 1.087(9) ?
    C2 C2 4_565 1.455(17) ?
    C2 C3 . 1.518(12) ?
    C2 C3 4_565 1.780(19) ?
    C2 H2 . 0.9800 ?
    C3 C3 4_565 0.59(6) ?
    C3 C2 4_565 1.780(19) ?
    C3 H3A . 0.9700 ?
    C3 H3B . 0.9700 ?
    C4 C5 . 1.389(9) ?
    C4 H4A . 0.9700 ?
    C4 H4B . 0.9700 ?
    C5 C6 . 1.465(10) ?
    C5 C6 4_565 1.465(10) ?
    C5 H5A . 0.9700 ?
    C5 H5B . 0.9700 ?
    C6 C6 4_565 0.69(4) ?
    C6 C7 . 1.428(10) ?
    C6 H6A . 0.9514 ?
    C6 H6B . 0.9699 ?
    C7 C6 4_565 1.428(10) ?
    C7 C8 . 1.486(8) ?
    C7 C8 4_565 1.486(8) ?
    C7 H7A . 0.9700 ?
    C7 H7B . 0.9698 ?
    C8 C8 4_565 0.80(2) ?
    C8 C9 . 1.441(9) ?
    C8 H8A . 0.9952 ?
    C8 H8B . 0.9700 ?
    C9 C8 4_565 1.441(9) ?
    C9 C10 . 1.493(9) ?
    C9 C10 4_565 1.493(9) ?
    C9 H9A . 0.9700 ?
    C9 H9B . 0.9700 ?
    C10 C10 4_565 0.82(2) ?
    C10 C11 . 1.437(10) ?
    C10 H10A . 1.0021 ?
    C10 H10B . 0.9700 ?
    C11 C10 4_565 1.437(10) ?
    C11 C12 . 1.493(9) ?
    C11 C12 4_565 1.493(9) ?
    C11 H11A . 0.9700 ?
    C11 H11B . 0.9701 ?
    C12 C12 4_565 0.78(2) ?
    C12 C13 . 1.430(10) ?
    C12 H12A . 0.9892 ?
    C12 H12B . 0.9700 ?
    C13 C12 4_565 1.430(10) ?
    C13 C14 . 1.465(10) ?
    C13 C14 4_565 1.465(10) ?
    C13 H13A . 0.9700 ?
    C13 H13B . 0.9700 ?
    C14 C14 4_565 0.70(4) ?
    C14 C15 . 1.448(11) ?
    C14 H14A . 0.9701 ?
    C14 H14B . 0.9543 ?
    C15 C16 . 1.443(9) ?
    C15 C14 4_565 1.448(11) ?
    C15 H15A . 0.9701 ?
    C15 H15B . 0.9701 ?
    C16 C17 . 1.387(11) ?
    C16 H16A . 0.9700 ?
    C16 H16B . 0.9700 ?
    C17 H17A . 0.9600 ?
    C17 H17B . 0.9600 ?
    C17 H17C . 0.9600 ?
    C18 H18A . 0.9600 ?
    C18 H18B . 0.9600 ?
    C18 H18C . 0.9600 ?
    C19 H19A . 0.9600 ?
    C19 H19B . 0.9600 ?
    C19 H19C . 0.9600 ?
loop_
    _geom_angle_atom_site_label_1
    _geom_angle_atom_site_label_2
    _geom_angle_atom_site_label_3
    _geom_angle_site_symmetry_1
    _geom_angle_site_symmetry_3
    _geom_angle
    _geom_angle_publ_flag
    C2 O1 H1D . . 91.1 ?
    C4 O2 C3 . 4_565 117.1(6) ?
    C4 O2 C3 . . 117.1(6) ?
    C3 O2 C3 4_565 . 24(2) ?
    C18 N1 C19 . . 108.9(3) ?
    C18 N1 C19 . 4_565 108.9(3) ?
    C19 N1 C19 . 4_565 108.5(5) ?
    C18 N1 C1 . . 110.9(4) ?
    C19 N1 C1 . . 122.3(4) ?
    C19 N1 C1 4_565 . 96.2(4) ?
    C18 N1 C1 . 4_565 110.9(4) ?
    C19 N1 C1 . 4_565 96.2(4) ?
    C19 N1 C1 4_565 4_565 122.3(4) ?
    C1 N1 C1 . 4_565 30.5(6) ?
    C18 N1 Br1 . . 65.78(10) ?
    C19 N1 Br1 . . 66.7(2) ?
    C19 N1 Br1 4_565 . 169.6(3) ?
    C1 N1 Br1 . . 94.1(3) ?
    C1 N1 Br1 4_565 . 68.0(3) ?
    C1 C1 C2 4_565 4_565 107.3(6) ?
    C1 C1 C2 4_565 . 42.5(4) ?
    C2 C1 C2 4_565 . 64.8(8) ?
    C1 C1 N1 4_565 . 74.8(3) ?
    C2 C1 N1 4_565 . 152.8(8) ?
    C2 C1 N1 . . 112.4(6) ?
    C1 C1 H1A 4_565 . 143.0 ?
    C2 C1 H1A 4_565 . 52.6 ?
    C2 C1 H1A . . 109.1 ?
    N1 C1 H1A . . 109.1 ?
    C1 C1 H1B 4_565 . 105.0 ?
    C2 C1 H1B 4_565 . 96.7 ?
    C2 C1 H1B . . 109.1 ?
    N1 C1 H1B . . 109.1 ?
    H1A C1 H1B . . 107.9 ?
    C1 C2 O1 4_565 . 114.8(7) ?
    C1 C2 C2 4_565 4_565 72.7(6) ?
    O1 C2 C2 . 4_565 99.0(4) ?
    C1 C2 C3 4_565 . 129.0(11) ?
    O1 C2 C3 . . 107.3(6) ?
    C2 C2 C3 4_565 . 73.5(11) ?
    C1 C2 C1 4_565 . 30.2(7) ?
    O1 C2 C1 . . 112.3(6) ?
    C2 C2 C1 4_565 . 42.5(4) ?
    C3 C2 C1 . . 107.3(11) ?
    C1 C2 C3 4_565 4_565 116.0(9) ?
    O1 C2 C3 . 4_565 107.8(6) ?
    C2 C2 C3 4_565 4_565 54.9(8) ?
    C3 C2 C3 . 4_565 18.7(18) ?
    C1 C2 C3 . 4_565 90.4(8) ?
    C1 C2 H2 4_565 . 81.7 ?
    O1 C2 H2 . . 110.0 ?
    C2 C2 H2 4_565 . 147.4 ?
    C3 C2 H2 . . 110.0 ?
    C1 C2 H2 . . 110.0 ?
    C3 C2 H2 4_565 . 124.9 ?
    C3 C3 O2 4_565 . 77.9(11) ?
    C3 C3 C2 4_565 . 106.5(11) ?
    O2 C3 C2 . . 112.9(6) ?
    C3 C3 C2 4_565 4_565 54.9(8) ?
    O2 C3 C2 . 4_565 99.2(11) ?
    C2 C3 C2 . 4_565 51.6(7) ?
    C3 C3 H3A 4_565 . 136.9 ?
    O2 C3 H3A . . 109.0 ?
    C2 C3 H3A . . 109.0 ?
    C2 C3 H3A 4_565 . 151.0 ?
    C3 C3 H3B 4_565 . 36.0 ?
    O2 C3 H3B . . 109.0 ?
    C2 C3 H3B . . 109.0 ?
    C2 C3 H3B 4_565 . 67.4 ?
    H3A C3 H3B . . 107.8 ?
    O2 C4 C5 . . 119.9(6) ?
    O2 C4 H4A . . 107.3 ?
    C5 C4 H4A . . 107.3 ?
    O2 C4 H4B . . 107.3 ?
    C5 C4 H4B . . 107.3 ?
    H4A C4 H4B . . 106.9 ?
    C4 C5 C6 . . 123.9(7) ?
    C4 C5 C6 . 4_565 123.9(6) ?
    C6 C5 C6 . 4_565 27.4(16) ?
    C4 C5 H5A . . 106.4 ?
    C6 C5 H5A . . 106.4 ?
    C6 C5 H5A 4_565 . 81.3 ?
    C4 C5 H5B . . 106.3 ?
    C6 C5 H5B . . 106.3 ?
    C6 C5 H5B 4_565 . 125.0 ?
    H5A C5 H5B . . 106.4 ?
    C6 C6 C7 4_565 . 75.9(8) ?
    C6 C6 C5 4_565 . 76.3(8) ?
    C7 C6 C5 . . 121.6(9) ?
    C6 C6 H6A 4_565 . 68.6 ?
    C7 C6 H6A . . 108.0 ?
    C5 C6 H6A . . 108.0 ?
    C6 C6 H6B 4_565 . 172.7 ?
    C7 C6 H6B . . 107.0 ?
    C5 C6 H6B . . 107.0 ?
    H6A C6 H6B . . 104.1 ?
    C6 C7 C6 4_565 . 28.1(16) ?
    C6 C7 C8 4_565 . 131.2(7) ?
    C6 C7 C8 . . 121.9(7) ?
    C6 C7 C8 4_565 4_565 121.9(7) ?
    C6 C7 C8 . 4_565 131.2(7) ?
    C8 C7 C8 . 4_565 31.0(8) ?
    C6 C7 H7A 4_565 . 78.9 ?
    C6 C7 H7A . . 106.9 ?
    C8 C7 H7A . . 106.8 ?
    C8 C7 H7A 4_565 . 75.9 ?
    C6 C7 H7B 4_565 . 118.0 ?
    C6 C7 H7B . . 106.8 ?
    C8 C7 H7B . . 106.8 ?
    C8 C7 H7B 4_565 . 119.2 ?
    H7A C7 H7B . . 106.7 ?
    C8 C8 C9 4_565 . 74.0(4) ?
    C8 C8 C7 4_565 . 74.5(4) ?
    C9 C8 C7 . . 121.1(7) ?
    C8 C8 H8A 4_565 . 66.5 ?
    C9 C8 H8A . . 105.5 ?
    C7 C8 H8A . . 105.5 ?
    C8 C8 H8B 4_565 . 176.9 ?
    C9 C8 H8B . . 107.1 ?
    C7 C8 H8B . . 107.1 ?
    H8A C8 H8B . . 110.4 ?
    C8 C9 C8 4_565 . 32.0(8) ?
    C8 C9 C10 4_565 . 131.0(7) ?
    C8 C9 C10 . . 120.3(6) ?
    C8 C9 C10 4_565 4_565 120.3(6) ?
    C8 C9 C10 . 4_565 131.0(7) ?
    C10 C9 C10 . 4_565 31.9(8) ?
    C8 C9 H9A 4_565 . 75.3 ?
    C8 C9 H9A . . 107.3 ?
    C10 C9 H9A . . 107.2 ?
    C10 C9 H9A 4_565 . 75.4 ?
    C8 C9 H9B 4_565 . 119.0 ?
    C8 C9 H9B . . 107.3 ?
    C10 C9 H9B . . 107.2 ?
    C10 C9 H9B 4_565 . 118.9 ?
    H9A C9 H9B . . 106.9 ?
    C10 C10 C11 4_565 . 73.4(4) ?
    C10 C10 C9 4_565 . 74.0(4) ?
    C11 C10 C9 . . 119.8(7) ?
    C10 C10 H10A 4_565 . 65.8 ?
    C11 C10 H10A . . 105.3 ?
    C9 C10 H10A . . 105.4 ?
    C10 C10 H10B 4_565 . 177.4 ?
    C11 C10 H10B . . 107.4 ?
    C9 C10 H10B . . 107.4 ?
    H10A C10 H10B . . 111.6 ?
    C10 C11 C10 4_565 . 33.2(9) ?
    C10 C11 C12 4_565 . 131.8(7) ?
    C10 C11 C12 . . 121.2(6) ?
    C10 C11 C12 4_565 4_565 121.2(6) ?
    C10 C11 C12 . 4_565 131.8(7) ?
    C12 C11 C12 . 4_565 30.3(8) ?
    C10 C11 H11A 4_565 . 73.9 ?
    C10 C11 H11A . . 107.0 ?
    C12 C11 H11A . . 107.0 ?
    C12 C11 H11A 4_565 . 76.7 ?
    C10 C11 H11B 4_565 . 118.9 ?
    C10 C11 H11B . . 107.0 ?
    C12 C11 H11B . . 107.0 ?
    C12 C11 H11B 4_565 . 117.9 ?
    H11A C11 H11B . . 106.8 ?
    C12 C12 C13 4_565 . 74.1(4) ?
    C12 C12 C11 4_565 . 74.8(4) ?
    C13 C12 C11 . . 121.2(7) ?
    C12 C12 H12A 4_565 . 66.7 ?
    C13 C12 H12A . . 105.8 ?
    C11 C12 H12A . . 105.8 ?
    C12 C12 H12B 4_565 . 176.3 ?
    C13 C12 H12B . . 107.1 ?
    C11 C12 H12B . . 107.0 ?
    H12A C12 H12B . . 109.6 ?
    C12 C13 C12 4_565 . 31.7(9) ?
    C12 C13 C14 4_565 . 121.8(7) ?
    C12 C13 C14 . . 131.1(7) ?
    C12 C13 C14 4_565 4_565 131.1(7) ?
    C12 C13 C14 . 4_565 121.8(7) ?
    C14 C13 C14 . 4_565 27.7(14) ?
    C12 C13 H13A 4_565 . 79.6 ?
    C12 C13 H13A . . 104.5 ?
    C14 C13 H13A . . 104.4 ?
    C14 C13 H13A 4_565 . 128.8 ?
    C12 C13 H13B 4_565 . 130.8 ?
    C12 C13 H13B . . 104.5 ?
    C14 C13 H13B . . 104.5 ?
    C14 C13 H13B 4_565 . 84.1 ?
    H13A C13 H13B . . 105.6 ?
    C14 C14 C15 4_565 . 76.0(7) ?
    C14 C14 C13 4_565 . 76.2(7) ?
    C15 C14 C13 . . 121.8(9) ?
    C14 C14 H14A 4_565 . 172.9 ?
    C15 C14 H14A . . 106.9 ?
    C13 C14 H14A . . 106.9 ?
    C14 C14 H14B 4_565 . 68.5 ?
    C15 C14 H14B . . 107.8 ?
    C13 C14 H14B . . 107.8 ?
    H14A C14 H14B . . 104.4 ?
    C16 C15 C14 . 4_565 126.3(7) ?
    C16 C15 C14 . . 126.3(7) ?
    C14 C15 C14 4_565 . 28.0(14) ?
    C16 C15 H15A . . 105.7 ?
    C14 C15 H15A 4_565 . 79.9 ?
    C14 C15 H15A . . 105.8 ?
    C16 C15 H15B . . 105.7 ?
    C14 C15 H15B 4_565 . 124.2 ?
    C14 C15 H15B . . 105.7 ?
    H15A C15 H15B . . 106.2 ?
    C17 C16 C15 . . 125.0(8) ?
    C17 C16 H16A . . 106.1 ?
    C15 C16 H16A . . 106.1 ?
    C17 C16 H16B . . 106.1 ?
    C15 C16 H16B . . 106.1 ?
    H16A C16 H16B . . 106.3 ?
    C16 C17 H17A . . 109.5 ?
    C16 C17 H17B . . 109.5 ?
    H17A C17 H17B . . 109.5 ?
    C16 C17 H17C . . 109.5 ?
    H17A C17 H17C . . 109.5 ?
    H17B C17 H17C . . 109.5 ?
    N1 C18 H18A . . 109.5 ?
    N1 C18 H18B . . 109.5 ?
    H18A C18 H18B . . 109.5 ?
    N1 C18 H18C . . 109.5 ?
    H18A C18 H18C . . 109.5 ?
    H18B C18 H18C . . 109.5 ?
    N1 C19 H19A . . 109.5 ?
    N1 C19 H19B . . 109.5 ?
    H19A C19 H19B . . 109.5 ?
    N1 C19 H19C . . 109.5 ?
    H19A C19 H19C . . 109.5 ?
    H19B C19 H19C . . 109.5 ?
loop_
    _geom_torsion_atom_site_label_1
    _geom_torsion_atom_site_label_2
    _geom_torsion_atom_site_label_3
    _geom_torsion_atom_site_label_4
    _geom_torsion_site_symmetry_1
    _geom_torsion_site_symmetry_2
    _geom_torsion_site_symmetry_3
    _geom_torsion_site_symmetry_4
    _geom_torsion
    _geom_torsion_publ_flag
    C18 N1 C1 C1 . . . 4_565 -95.96(18) ?
    C19 N1 C1 C1 . . . 4_565 34.6(3) ?
    C19 N1 C1 C1 4_565 . . 4_565 151.1(3) ?
    Br1 N1 C1 C1 . . . 4_565 -30.35(7) ?
    C18 N1 C1 C2 . . . 4_565 2.4(19) ?
    C19 N1 C1 C2 . . . 4_565 132.9(17) ?
    C19 N1 C1 C2 4_565 . . 4_565 -110.5(18) ?
    C1 N1 C1 C2 4_565 . . 4_565 98.3(18) ?
    Br1 N1 C1 C2 . . . 4_565 68.0(18) ?
    C18 N1 C1 C2 . . . . -75.7(6) ?
    C19 N1 C1 C2 . . . . 54.9(8) ?
    C19 N1 C1 C2 4_565 . . . 171.4(6) ?
    C1 N1 C1 C2 4_565 . . . 20.3(6) ?
    Br1 N1 C1 C2 . . . . -10.1(6) ?
    C2 C1 C2 C1 4_565 . . 4_565 180.000(4) ?
    N1 C1 C2 C1 . . . 4_565 -29.6(9) ?
    C1 C1 C2 O1 4_565 . . . 101.3(7) ?
    C2 C1 C2 O1 4_565 . . . -78.7(7) ?
    N1 C1 C2 O1 . . . . 71.7(8) ?
    C1 C1 C2 C2 4_565 . . 4_565 180.000(3) ?
    N1 C1 C2 C2 . . . 4_565 150.4(9) ?
    C1 C1 C2 C3 4_565 . . . -141.1(10) ?
    C2 C1 C2 C3 4_565 . . . 38.9(10) ?
    N1 C1 C2 C3 . . . . -170.7(7) ?
    C1 C1 C2 C3 4_565 . . 4_565 -149.2(8) ?
    C2 C1 C2 C3 4_565 . . 4_565 30.8(8) ?
    N1 C1 C2 C3 . . . 4_565 -178.9(6) ?
    C4 O2 C3 C3 . . . 4_565 -96.3(6) ?
    C4 O2 C3 C2 . . . . 160.7(11) ?
    C3 O2 C3 C2 4_565 . . . -102.9(16) ?
    C4 O2 C3 C2 . . . 4_565 -147.2(4) ?
    C3 O2 C3 C2 4_565 . . 4_565 -50.9(9) ?
    C1 C2 C3 C3 4_565 . . 4_565 -50.3(13) ?
    O1 C2 C3 C3 . . . 4_565 94.5(6) ?
    C2 C2 C3 C3 4_565 . . 4_565 0.000(9) ?
    C1 C2 C3 C3 . . . 4_565 -26.3(6) ?
    C1 C2 C3 O2 4_565 . . . 33(3) ?
    O1 C2 C3 O2 . . . . 178.0(14) ?
    C2 C2 C3 O2 4_565 . . . 83.5(17) ?
    C1 C2 C3 O2 . . . . 57.2(19) ?
    C3 C2 C3 O2 4_565 . . . 83.5(17) ?
    C1 C2 C3 C2 4_565 . . 4_565 -50.3(13) ?
    O1 C2 C3 C2 . . . 4_565 94.5(6) ?
    C1 C2 C3 C2 . . . 4_565 -26.3(6) ?
    C3 C2 C3 C2 4_565 . . 4_565 0.000(15) ?
    C3 O2 C4 C5 4_565 . . . 166.3(13) ?
    C3 O2 C4 C5 . . . . -166.3(13) ?
    O2 C4 C5 C6 . . . . -163.4(9) ?
    O2 C4 C5 C6 . . . 4_565 163.4(9) ?
    C4 C5 C6 C6 . . . 4_565 -99.4(6) ?
    C4 C5 C6 C7 . . . . -163.1(8) ?
    C6 C5 C6 C7 4_565 . . . -63.7(13) ?
    C5 C6 C7 C6 . . . 4_565 63.9(13) ?
    C6 C6 C7 C8 4_565 . . . 118.7(7) ?
    C5 C6 C7 C8 . . . . -177.4(10) ?
    C6 C6 C7 C8 4_565 . . 4_565 81.5(9) ?
    C5 C6 C7 C8 . . . 4_565 145.4(9) ?
    C6 C7 C8 C8 4_565 . . 4_565 -84.7(11) ?
    C6 C7 C8 C8 . . . 4_565 -118.0(10) ?
    C6 C7 C8 C9 4_565 . . . -144.6(12) ?
    C6 C7 C8 C9 . . . . -177.9(10) ?
    C8 C7 C8 C9 4_565 . . . -59.9(8) ?
    C7 C8 C9 C8 . . . 4_565 60.1(8) ?
    C8 C8 C9 C10 4_565 . . . 119.9(6) ?
    C7 C8 C9 C10 . . . . -179.9(7) ?
    C8 C8 C9 C10 4_565 . . 4_565 82.6(6) ?
    C7 C8 C9 C10 . . . 4_565 142.7(7) ?
    C8 C9 C10 C10 4_565 . . 4_565 -82.4(6) ?
    C8 C9 C10 C10 . . . 4_565 -120.0(7) ?
    C8 C9 C10 C11 4_565 . . . -142.0(8) ?
    C8 C9 C10 C11 . . . . -179.6(7) ?
    C10 C9 C10 C11 4_565 . . . -59.6(8) ?
    C9 C10 C11 C10 . . . 4_565 59.9(8) ?
    C10 C10 C11 C12 4_565 . . . 120.0(7) ?
    C9 C10 C11 C12 . . . . 179.9(7) ?
    C10 C10 C11 C12 4_565 . . 4_565 84.3(7) ?
    C9 C10 C11 C12 . . . 4_565 144.2(7) ?
    C10 C11 C12 C12 4_565 . . 4_565 -81.1(7) ?
    C10 C11 C12 C12 . . . 4_565 -120.6(7) ?
    C10 C11 C12 C13 4_565 . . . -141.5(8) ?
    C10 C11 C12 C13 . . . . 179.0(7) ?
    C12 C11 C12 C13 4_565 . . . -60.4(8) ?
    C11 C12 C13 C12 . . . 4_565 60.7(8) ?
    C12 C12 C13 C14 4_565 . . . 85.3(10) ?
    C11 C12 C13 C14 . . . . 146.0(10) ?
    C12 C12 C13 C14 4_565 . . 4_565 118.0(9) ?
    C11 C12 C13 C14 . . . 4_565 178.6(9) ?
    C12 C13 C14 C14 4_565 . . 4_565 118.9(7) ?
    C12 C13 C14 C14 . . . 4_565 80.9(8) ?
    C12 C13 C14 C15 4_565 . . . -177.5(9) ?
    C12 C13 C14 C15 . . . . 144.4(9) ?
    C14 C13 C14 C15 4_565 . . . 63.5(12) ?
    C14 C14 C15 C16 4_565 . . . -100.6(6) ?
    C13 C14 C15 C16 . . . . -164.2(7) ?
    C13 C14 C15 C14 . . . 4_565 -63.6(12) ?
    C14 C15 C16 C17 4_565 . . . 162.5(9) ?
    C14 C15 C16 C17 . . . . -162.5(9) ?
loop_
    _geom_hbond_atom_site_label_D
    _geom_hbond_atom_site_label_H
    _geom_hbond_atom_site_label_A
    _geom_hbond_site_symmetry_A
    _geom_hbond_distance_DH
    _geom_hbond_distance_HA
    _geom_hbond_distance_DA
    _geom_hbond_angle_DHA
    O1 H1D Br1 . 0.85 2.41 3.207(6) 156.5
    C19 H19B O1 1_655 0.96 2.23 3.190(6) 175.8
data_global
_journal_date_recd_electronic     2011-11-09
_journal_date_accepted     2011-12-19
_journal_name_full     'Acta Crystallographica, Section E'
_journal_year     2012
_journal_volume     68
_journal_issue      1
_journal_page_first     o246
_journal_page_last     o246
_journal_paper_category     QO
_journal_paper_doi     10.1107/S1600536811054651
_journal_coeditor_code     CV5198
_publ_contact_author_name     'Prof. Xilian Wei'
_publ_contact_author_address
;
  College of Chemistry and Chemical Engineering
  Liaocheng University
  Shandong 252059
  People's Republic of China
;
_publ_contact_author_email     weixilian@126.com
_publ_contact_author_fax     '86 635 8239196'
_publ_contact_author_phone     '86 635 8230613'
_publ_section_title
;
2-Hydroxy-<i>N</i>,<i>N</i>,<i>N</i>-trimethyl-3-tetradecyloxypropan-1-aminium
bromide
;
loop_
    _publ_author_name
    _publ_author_address
    'Wang, Xiuhong '
;
College of Chemistry and Chemical Engineering
Liaocheng University
Shandong 252059
People's Republic of China
;
    'Wei, Xilian '
;
College of Chemistry and Chemical Engineering
Liaocheng University
Shandong 252059
People's Republic of China
;
    'Du, Panpan '
;
College of Chemistry and Chemical Engineering
Liaocheng University
Shandong 252059
People's Republic of China
;
_iucr_refine_instructions_details
;
TITL 110323f in  P21/m
CELL  0.71073    5.9470    7.4331   26.7202    90.000    92.185    90.000
ZERR 2           0.0004    0.0005    0.0022     0.000     0.001     0.000
LATT 1
SYMM             - X ,    0.50000 + Y ,            - Z
SFAC C  H  N  O  Br
UNIT 40 88 2 4 2
OMIT  -3.00  50.04
L.S. 8
ACTA
BOND $H
FMAP 2
PLAN 20
damp 0 0.001
htab 2
htab O1 Br1
eqiv $1 1+x, y, z
htab c19 O1_$1
conf
size 0.32 0.30 0.39
BIND Br1  N1
WGHT  0.090700  0.000000
FVAR  0.273770
Br1    5  -0.298600  0.750000  0.075170 10.500000  0.084590  0.062830 =
           0.088790  0.000000  0.027060  0.000000
O1     4  -0.320179  0.377573  0.135411 10.500000  0.060100  0.086850 =
           0.068600 -0.003870 -0.000290 -0.000320
AFIX 3
H1D    2  -0.273789  0.465493  0.118271 10.500000 -1.200000
AFIX 0
O2     4   0.081940  0.250000  0.234806 10.500000  0.089010  0.183240 =
           0.040700  0.000000  0.005120  0.000000
N1     3   0.090185  0.250000  0.076720 10.500000  0.047380  0.074170 =
           0.049550  0.000000  0.001380  0.000000
C1     1   0.020641  0.195651  0.129461 10.500000  0.070540  0.088120 =
           0.051930  0.002310 -0.003040  0.014590
AFIX 3
H1A    2  -0.077269  0.091411  0.126921 10.500000 -1.200000
H1B    2   0.153811  0.161831  0.149351 10.500000 -1.200000
AFIX 0
C2     1  -0.101624  0.347855  0.156131 10.500000  0.059390  0.086930 =
           0.045320 -0.001910  0.002680  0.008040
AFIX 3
H2     2  -0.013274  0.458955  0.154911 10.500000 -1.200000
AFIX 0
C3     1  -0.126138  0.289935  0.210141 10.500000  0.081720  0.127670 =
           0.052210  0.005550  0.008090 -0.001200
AFIX 3
H3A    2  -0.199688  0.385255  0.228151 10.500000 -1.200000
H3B    2  -0.221808  0.184335  0.210841 10.500000 -1.200000
AFIX 0
C4     1   0.087805  0.250000  0.286209 10.500000  0.107920  0.172750 =
           0.057750  0.000000  0.007310  0.000000
AFIX 23
H4A    2   0.004924  0.145159  0.296796 10.500000 -1.200000
H4B    2   0.004924  0.354841  0.296796 10.500000 -1.200000
AFIX 0
C5     1   0.293187  0.250000  0.312730 10.500000  0.094860  0.139230 =
           0.038750  0.000000  0.003260  0.000000
AFIX 3
H5A    2   0.355307  0.369810  0.309230 10.500000 -1.200000
H5B    2   0.390707  0.169380  0.295000 10.500000 -1.200000
AFIX 0
C6     1   0.320418  0.203367  0.365900 10.500000  0.103080  0.139090 =
           0.047050 -0.000180 -0.000460  0.008510
AFIX 3
H6A    2   0.194498  0.249994  0.382590 10.500000 -1.200000
H6B    2   0.303238  0.073937  0.368340 10.500000 -1.200000
AFIX 0
C7     1   0.519081  0.250000  0.394680 10.500000  0.103560  0.124590 =
           0.042230  0.000000  0.008690  0.000000
AFIX 3
H7A    2   0.532241  0.379990  0.393500 10.500000 -1.200000
H7B    2   0.645421  0.201820  0.377090 10.500000 -1.200000
AFIX 0
C8     1   0.552143  0.196508  0.448050 10.500000  0.100380  0.109320 =
           0.047120  0.000010  0.001300  0.000180
AFIX 3
H8A    2   0.423353  0.249998  0.465540 10.500000 -1.200000
H8B    2   0.545183  0.066207  0.449210 10.500000 -1.200000
AFIX 0
C9     1   0.750445  0.250000  0.476950 10.500000  0.105470  0.112200 =
           0.043670  0.000000  0.007900  0.000000
AFIX 3
H9A    2   0.757565  0.380320  0.475970 10.500000 -1.200000
H9B    2   0.879575  0.205670  0.459580 10.500000 -1.200000
AFIX 0
C10    1   0.780745  0.194815  0.530490 10.500000  0.107260  0.114020 =
           0.046880 -0.001870 -0.000560  0.005360
AFIX 3
H10A   2   0.651305  0.250000  0.547890 10.500000 -1.200000
H10B   2   0.775095  0.064456  0.531520 10.500000 -1.200000
AFIX 0
C11    1   0.978530  0.250000  0.559040 10.500000  0.102710  0.121870 =
           0.046010  0.000000  0.006850  0.000000
AFIX 3
H11A   2   0.983899  0.380330  0.557700 10.500000 -1.200000
H11B   2   1.107383  0.206350  0.541440 10.500000 -1.200000
AFIX 0
C12    1   1.013972  0.197457  0.612690 10.500000  0.110010  0.109730 =
           0.046860 -0.005230 -0.002700 -0.002980
AFIX 3
H12A   2   0.886462  0.249998  0.630390 10.500000 -1.200000
H12B   2   1.005882  0.067227  0.614100 10.500000 -1.200000
AFIX 0
C13    1   1.212417  0.250000  0.640860 10.500000  0.114680  0.126570 =
           0.048030  0.000000  0.007020  0.000000
AFIX 3
H13A   2   1.268977  0.352960  0.622920 10.500000 -1.200000
H13B   2   1.318717  0.153570  0.635480 10.500000 -1.200000
AFIX 0
C14    1   1.247393  0.297153  0.693830 10.500000  0.117440  0.132630 =
           0.043270  0.000370 -0.002420  0.024730
AFIX 3
H14A   2   1.230863  0.426663  0.696261 10.500000 -1.200000
H14B   2   1.123843  0.250007  0.711451 10.500000 -1.200000
AFIX 0
C15    1   1.452299  0.250000  0.721801 10.500000  0.113490  0.169170 =
           0.055300  0.000000  0.010350  0.000000
AFIX 3
H15A   2   1.490319  0.129500  0.711040 10.500000 -1.200000
H15B   2   1.567829  0.328570  0.709360 10.500000 -1.200000
AFIX 0
C16    1   1.484923  0.250000  0.775591 10.500000  0.137000  0.196850 =
           0.053080  0.000000 -0.017210  0.000000
AFIX 23
H16A   2   1.404957  0.354433  0.787464 10.500000 -1.200000
H16B   2   1.404957  0.145567  0.787464 10.500000 -1.200000
AFIX 0
C17    1   1.692306  0.250000  0.801151 10.500000  0.132470  0.272730 =
           0.065340  0.000000 -0.000390  0.000000
AFIX 33
H17A   2   1.670316  0.250000  0.836558 10.500000 -1.500000
H17B   2   1.775080  0.355452  0.792295 10.500000 -1.500000
H17C   2   1.775079  0.144548  0.792294 10.500000 -1.500000
AFIX 0
C18    1  -0.106657  0.250000  0.041025 10.500000  0.064040  0.087360 =
           0.042150  0.000000  0.000180  0.000000
AFIX 137
H18A   2  -0.198792  0.353189  0.047094 10.500000 -1.500000
H18B   2  -0.192956  0.142421  0.045473 10.500000 -1.500000
H18C   2  -0.055772  0.254390  0.007380 10.250000 -1.500000
AFIX 0
C19    1   0.228941  0.412647  0.067550 11.000000  0.078640  0.080840 =
           0.093890 -0.006880  0.004460 -0.015240
AFIX 137
H19A   2   0.267846  0.415807  0.033021 11.000000 -1.500000
H19B   2   0.363764  0.408403  0.088450 11.000000 -1.500000
H19C   2   0.144654  0.518573  0.075268 11.000000 -1.500000
AFIX 0
Q1     1  -0.209500  0.643500  0.071700 11.000000  0.050000      0.36
Q2     1  -0.329300  0.637100  0.090200 11.000000  0.050000      0.32
Q3     1  -0.356200  0.750000  0.040100 10.500000  0.050000      0.28
Q4     1   0.109900  0.353100  0.242500 11.000000  0.050000      0.28
Q5     1   1.385100  0.250000  0.623500 10.500000  0.050000      0.27
Q6     1   1.601100  0.250000  0.703300 10.500000  0.050000      0.25
Q7     1   0.026000  0.250000  0.145200 10.500000  0.050000      0.23
Q8     1  -0.076000  0.250000  0.296400 10.500000  0.050000      0.23
Q9     1   1.599400  0.363400  0.798200 11.000000  0.050000      0.22
Q10    1   1.310500  0.250000  0.801400 10.500000  0.050000      0.20
Q11    1   0.440500  0.250000  0.294600 10.500000  0.050000      0.19
Q12    1   1.505400  0.345700  0.770100 11.000000  0.050000      0.18
Q13    1   1.458700  0.319500  0.758500 11.000000  0.050000      0.18
Q14    1   0.736100  0.250000  0.501600 10.500000  0.050000      0.18
Q15    1   1.420300  0.250000  0.751300 10.500000  0.050000      0.18
Q16    1   1.359900  0.340200  0.722900 11.000000  0.050000      0.17
Q17    1   1.567600  0.455200  0.772100 11.000000  0.050000      0.17
Q18    1   1.810300  0.250000  0.783900 10.500000  0.050000      0.17
Q19    1   1.129100  0.250000  0.540600 10.500000  0.050000      0.17
Q20    1  -0.356500  0.250000  0.130100 10.500000  0.050000      0.16
HKLF 4
END
;
