# Supplementary material for: 2-Hy­droxy-N,N,N-trimethyl-3-tetra­decyl­oxypropan-1-aminium bromide
Source: Acta Crystallogr Sect E Struct Rep Online. 2011 Dec 23;68(Pt 1):o246. doi: 10.1107/S1600536811054651 (PMC3254577; doi:10.1107/S1600536811054651)
Supplement: Supplementary file 2 [file e-68-0o246-Isup2.hkl]

# 
# h,k,l, Fc-squared, Fo-squared, sigma(Fo-squared) and status flag 
# 
data_I
_shelx_title ' 110323f in  P21/m' 
_shelx_refln_list_code          4 
_shelx_F_calc_maximum      194.03 
_exptl_crystal_F_000       444.00 
_reflns_d_resolution_high  0.8403 
 
loop_ 
 _symmetry_equiv_pos_as_xyz 
 'x, y, z' 
 '-x, y+1/2, -z' 
 '-x, -y, -z' 
 'x, -y-1/2, z' 
 
_cell_length_a     5.9470 
_cell_length_b     7.4331 
_cell_length_c    26.7202 
_cell_angle_alpha  90.000 
_cell_angle_beta   92.185 
_cell_angle_gamma  90.000 
 
_shelx_F_squared_multiplier     1.000 
 
loop_ 
 _refln_index_h 
 _refln_index_k 
 _refln_index_l 
 _refln_F_squared_calc 
 _refln_F_squared_meas 
 _refln_F_squared_sigma 
 _refln_observed_status 
   1   0   0      404.73      396.20     10.46 o 
   2   0   0     2082.05     2028.53     16.00 o 
   3   0   0      797.54      827.42     12.53 o 
   4   0   0      203.17      155.87      8.60 o 
   5   0   0      408.30      422.24     31.72 o 
   6   0   0        0.86       11.59     14.93 o 
   7   0   0        2.84        2.93     14.39 o 
   1   1   0     4296.86     4576.67     52.51 o 
   2   1   0      476.97      487.81      6.02 o 
   3   1   0      289.41      318.94      5.50 o 
   4   1   0      538.78      530.38     11.18 o 
   5   1   0       26.03       19.87      6.09 o 
   6   1   0       14.58       14.04      9.93 o 
   7   1   0        2.49       -2.10     10.36 o 
   0   2   0    37649.42    37826.95    164.41 o 
   1   2   0       37.00       54.08      7.12 o 
   2   2   0      280.53      284.10      7.95 o 
   3   2   0      458.55      518.78     22.41 o 
   4   2   0       45.82       58.19      6.23 o 
   5   2   0      298.14      297.04     15.64 o 
   6   2   0        0.18        3.26      9.59 o 
   1   3   0     1754.63     1706.33     84.36 o 
   2   3   0      278.20      365.34      7.55 o 
   3   3   0       40.27       30.78      4.46 o 
   4   3   0      497.08      470.77     15.25 o 
   5   3   0        0.02        7.18      6.94 o 
   6   3   0       29.66       37.76      8.32 o 
   0   4   0     3227.15     3171.60    130.06 o 
   1   4   0        1.20        2.73      2.84 o 
   2   4   0      159.37      126.15      6.76 o 
   3   4   0      127.82      134.70      6.08 o 
   4   4   0       16.14       17.17      7.13 o 
   5   4   0       90.62       90.19     10.18 o 
   6   4   0        0.04        5.90      8.81 o 
   1   5   0      881.82      806.81     22.42 o 
   2   5   0       76.93      105.33      7.93 o 
   3   5   0       60.34       66.25      9.00 o 
   4   5   0      113.28      101.58      8.80 o 
   5   5   0        0.39        4.00      9.14 o 
   0   6   0      749.05      629.67     20.66 o 
   1   6   0       13.39       15.97      8.00 o 
   2   6   0      182.87      180.40     10.45 o 
   3   6   0       51.77       60.35      9.73 o 
   4   6   0        9.83        4.16      8.94 o 
   5   6   0       26.30       32.94     10.49 o 
   1   7   0      155.32      134.58     10.96 o 
   2   7   0       20.76       32.99     10.44 o 
   3   7   0       20.98       19.65     10.50 o 
   4   7   0       18.15       17.99     12.53 o 
   0   8   0       90.99       86.09     18.39 o 
   1   8   0        4.62       16.49     11.21 o 
   2   8   0       29.40       47.41     11.19 o 
   3   8   0       16.67       18.96     11.68 o 
  -7   0   1        0.36       11.33     15.33 o 
  -6   0   1       22.59       30.92     13.73 o 
  -5   0   1      215.52      217.82     12.15 o 
  -4   0   1       14.69       17.79      6.83 o 
  -3   0   1     1126.86     1231.68     39.31 o 
  -2   0   1      710.42      683.33     16.12 o 
  -1   0   1       98.63      108.08      4.40 o 
   1   0   1     1387.37     1404.65     10.22 o 
   2   0   1     3795.94     3706.02     43.91 o 
   3   0   1      153.23      165.33      7.25 o 
   4   0   1       19.84       27.62      7.87 o 
   5   0   1      282.01      280.11     12.73 o 
   6   0   1       29.79       24.92     14.39 o 
   7   0   1        4.72       -2.80     14.13 o 
  -7   1   1        8.81       10.99     11.02 o 
  -6   1   1        3.25       -2.10     10.24 o 
  -5   1   1       56.72       64.20      6.44 o 
  -4   1   1      630.88      668.02     12.81 o 
  -3   1   1      110.13      123.78      7.03 o 
  -2   1   1     1804.22     1958.58     22.64 o 
  -1   1   1       25.97       25.92      2.04 o 
   0   1   1       89.84       93.15      3.33 o 
   1   1   1     9047.29     9548.08    197.18 o 
   2   1   1        1.02        4.56      2.01 o 
   3   1   1      542.63      599.09     15.04 o 
   4   1   1        2.26       14.63      5.24 o 
   5   1   1       19.92       16.29      6.14 o 
   6   1   1       29.43       36.86      9.28 o 
   7   1   1        0.05       -8.71     10.01 o 
  -6   2   1       11.00       17.80     10.11 o 
  -5   2   1      207.85      223.40      9.63 o 
  -4   2   1        2.13        6.75      5.44 o 
  -3   2   1     1104.60     1118.76     29.78 o 
  -2   2   1       35.42       39.21      3.32 o 
  -1   2   1      337.10      366.63      8.76 o 
   0   2   1       80.87      245.01     24.52 o 
   1   2   1      422.96      540.12     23.96 o 
   2   2   1      872.98      841.22      9.88 o 
   3   2   1       59.83       84.12      5.78 o 
   4   2   1       53.87       53.33      5.67 o 
   5   2   1      186.22      191.65      9.11 o 
   6   2   1        8.99       11.01      8.19 o 
  -6   3   1       11.09       13.29      9.09 o 
  -5   3   1        0.62        9.95      6.89 o 
  -4   3   1      595.46      572.63     20.70 o 
  -3   3   1        5.57        7.10      3.62 o 
  -2   3   1     1518.47     1578.49     18.66 o 
  -1   3   1      128.93      130.45     13.57 o 
   0   3   1      556.31      537.01     11.11 o 
   1   3   1     2304.99     2274.91     26.92 o 
   2   3   1        3.88       11.68      3.64 o 
   3   3   1      256.63      230.45      7.04 o 
   4   3   1       89.63       93.73      8.16 o 
   5   3   1        4.59        6.07      6.04 o 
   6   3   1       37.53       38.29      8.30 o 
  -6   4   1        2.68        9.55      9.11 o 
  -5   4   1       87.37       84.31      9.19 o 
  -4   4   1        0.04        4.46      4.78 o 
  -3   4   1      456.63      388.67     15.19 o 
  -2   4   1       17.76       10.66      3.86 o 
  -1   4   1      124.24      136.71     19.90 o 
   0   4   1      285.01      227.70      9.54 o 
   1   4   1       33.95       52.84      3.41 o 
   2   4   1      419.07      373.52      6.64 o 
   3   4   1        8.38       14.19      4.82 o 
   4   4   1        5.22        4.64      7.38 o 
   5   4   1       54.76       52.66      9.66 o 
   6   4   1        1.76        2.59      9.37 o 
  -5   5   1        1.63        8.21      9.23 o 
  -4   5   1      136.10      139.51      9.61 o 
  -3   5   1        3.89        6.11      7.59 o 
  -2   5   1      304.86      294.88      8.24 o 
  -1   5   1      366.78      326.54     16.76 o 
   0   5   1      132.14      146.21      6.47 o 
   1   5   1      854.07      769.82     11.08 o 
   2   5   1        1.83        5.29      5.89 o 
   3   5   1      175.95      168.73      9.51 o 
   4   5   1       53.30       70.32      9.36 o 
   5   5   1        9.09        9.40      8.29 o 
  -5   6   1       18.67        9.51     10.30 o 
  -4   6   1        0.17       11.44      8.44 o 
  -3   6   1      112.97       96.06     10.53 o 
  -2   6   1       44.74       45.93      7.59 o 
  -1   6   1       77.75       79.82      9.05 o 
   0   6   1      344.09      330.13     16.52 o 
   1   6   1        4.48        6.20      7.62 o 
   2   6   1      295.21      289.14     11.99 o 
   3   6   1        9.48       21.05     13.39 o 
   4   6   1       11.78       19.26      9.00 o 
   5   6   1       20.78       15.45     10.99 o 
  -4   7   1       30.45       32.12     15.06 o 
  -3   7   1        4.40       -1.88      9.25 o 
  -2   7   1       54.69       56.63     10.21 o 
  -1   7   1       83.63       87.50     16.19 o 
   0   7   1       18.22       19.47      9.12 o 
   1   7   1      150.64      125.98     10.41 o 
   2   7   1        2.41       12.33     10.65 o 
   3   7   1       43.70       45.85     10.05 o 
   4   7   1       12.66       21.99     16.52 o 
  -3   8   1       29.12       34.41     12.20 o 
  -2   8   1        6.62       15.93     12.39 o 
  -1   8   1       31.31       46.15     10.29 o 
   0   8   1       65.72       76.92     12.19 o 
   1   8   1        3.48        2.54     11.14 o 
   2   8   1       43.00       54.16     11.36 o 
   3   8   1        3.82        6.13     11.42 o 
  -7   0   2        0.80       -0.67     15.59 o 
  -6   0   2       68.12       81.69     15.59 o 
  -5   0   2       13.26       35.74     16.39 o 
  -4   0   2      270.26      250.37     10.17 o 
  -3   0   2      658.94      673.09     11.50 o 
  -2   0   2       37.43       31.76      3.32 o 
  -1   0   2     1554.58     1652.86    140.73 o 
   1   0   2     1647.55     1742.04     31.85 o 
   2   0   2     3941.52     3979.68     35.71 o 
   3   0   2        0.13       -3.63      4.97 o 
   4   0   2     1124.45     1109.90     49.24 o 
   5   0   2       76.89       80.49     10.20 o 
   6   0   2       59.92       54.64     13.06 o 
   7   0   2        5.89       13.06     14.39 o 
  -7   1   2       12.65        4.51     10.93 o 
  -6   1   2        0.67        4.00      9.66 o 
  -5   1   2      220.67      276.95      9.85 o 
  -4   1   2      354.65      362.94      9.87 o 
  -3   1   2        1.04        6.47      3.07 o 
  -2   1   2     2629.75     2901.36     20.93 o 
  -1   1   2     6147.38     6578.28    148.49 o 
   0   1   2       17.62       18.56      1.59 o 
   1   1   2     6698.26     6837.85    236.43 o 
   2   1   2      164.80      166.99      8.00 o 
   3   1   2     1091.53     1011.51     18.91 o 
   4   1   2       27.63       24.62      4.70 o 
   5   1   2       30.14       31.01      6.62 o 
   6   1   2       32.67       36.54      8.45 o 
  -6   2   2       37.25       41.98     10.36 o 
  -5   2   2        9.74       24.21      7.18 o 
  -4   2   2      117.95      129.36      5.69 o 
  -3   2   2     1098.16     1146.43     25.73 o 
  -2   2   2        2.74       13.86      2.71 o 
  -1   2   2     1835.98     2136.65     26.34 o 
   0   2   2       87.04      116.04     12.19 o 
   1   2   2     1376.66     1367.78     26.97 o 
   2   2   2     1130.82     1106.86     29.25 o 
   3   2   2        3.16        9.14      5.00 o 
   4   2   2      299.01      306.47     12.87 o 
   5   2   2       51.69       57.22      7.43 o 
   6   2   2       18.44       24.57      7.85 o 
  -6   3   2        1.39       -7.50      9.64 o 
  -5   3   2      150.06      163.00      8.81 o 
  -4   3   2      282.17      272.97     12.55 o 
  -3   3   2      116.16      117.57      6.00 o 
  -2   3   2     2597.91     2391.43     44.42 o 
  -1   3   2     1003.31     1007.48     72.63 o 
   0   3   2     1995.88     1772.20     14.94 o 
   1   3   2     1090.85      996.77     21.97 o 
   2   3   2      351.50      437.32     13.62 o 
   3   3   2      603.92      529.91     11.42 o 
   4   3   2        2.42       17.64      5.94 o 
   5   3   2       26.34       31.07      7.01 o 
   6   3   2       23.34       25.08      7.53 o 
  -6   4   2       13.08       15.46     13.99 o 
  -5   4   2       33.04       34.32      8.95 o 
  -4   4   2       51.78       59.32      5.46 o 
  -3   4   2      565.75      499.31      9.37 o 
  -2   4   2        7.64       15.71      4.00 o 
  -1   4   2      490.85      343.72     11.79 o 
   0   4   2      370.78      288.63      8.46 o 
   1   4   2      312.16      300.75     14.99 o 
   2   4   2      514.97      483.21     14.86 o 
   3   4   2        8.75       12.31      6.18 o 
   4   4   2       65.56       63.18      8.50 o 
   5   4   2       19.92       26.58      8.80 o 
   6   4   2        5.22       14.15      9.74 o 
  -5   5   2       41.43       29.98     13.33 o 
  -4   5   2       63.43       64.44      7.61 o 
  -3   5   2       23.50       36.39      7.86 o 
  -2   5   2      517.93      426.40      9.17 o 
  -1   5   2        1.23        9.55      5.67 o 
   0   5   2      424.54      382.77     18.40 o 
   1   5   2      445.15      391.99      9.09 o 
   2   5   2       35.78       42.12      7.86 o 
   3   5   2      300.92      298.70     10.78 o 
   4   5   2        1.49        8.54      7.81 o 
   5   5   2       27.41       28.32      9.45 o 
  -5   6   2        6.34        0.93      9.37 o 
  -4   6   2       22.62       26.61      7.64 o 
  -3   6   2      102.80       97.24     10.12 o 
  -2   6   2        0.42        1.73      8.29 o 
  -1   6   2      122.47       97.49      8.66 o 
   0   6   2      201.76      210.50     11.34 o 
   1   6   2       87.02       84.58      8.78 o 
   2   6   2      261.18      240.69     10.94 o 
   3   6   2        0.02        1.15      7.07 o 
   4   6   2       51.43       46.91     14.53 o 
   5   6   2       10.19       15.99      8.90 o 
  -4   7   2       22.63       25.32     16.26 o 
  -3   7   2        2.52        0.29     10.45 o 
  -2   7   2       89.45       80.00     10.95 o 
  -1   7   2       14.26       23.33      9.38 o 
   0   7   2       69.81       94.21     11.28 o 
   1   7   2       92.03       84.71      9.47 o 
   2   7   2        2.02        0.65      9.51 o 
   3   7   2       60.99       71.56     12.05 o 
   4   7   2        0.43       14.13     12.93 o 
  -3   8   2       26.63       36.91     14.39 o 
  -2   8   2        0.32        5.23     10.57 o 
  -1   8   2       50.06       56.85     10.85 o 
   0   8   2       25.34       33.47     10.41 o 
   1   8   2       32.63       56.63     11.26 o 
   2   8   2       37.13       37.49     10.83 o 
  -7   0   3        6.70       12.66     15.59 o 
  -6   0   3       68.93       83.42     16.12 o 
  -5   0   3        0.10       -2.40     11.99 o 
  -4   0   3      537.87      488.12     50.04 o 
  -3   0   3      166.59      114.94      6.28 o 
  -2   0   3      389.68      351.99      6.02 o 
  -1   0   3     3407.62     2725.93    192.50 o 
   1   0   3     1290.48     1549.54     41.51 o 
   2   0   3     1904.47     1829.05     93.22 o 
   3   0   3       96.12       92.33      5.97 o 
   4   0   3      683.32      655.06     16.99 o 
   5   0   3        4.73        5.75      8.48 o 
   6   0   3       66.90       62.07     10.85 o 
   7   0   3        4.48        6.13     14.53 o 
  -7   1   3       13.66        8.03     11.39 o 
  -6   1   3        0.19       -7.59      9.52 o 
  -5   1   3       64.81       80.68      8.02 o 
  -4   1   3      130.98      127.06      5.65 o 
  -3   1   3      338.89      337.10      9.70 o 
  -2   1   3     2072.90     2233.14     43.57 o 
  -1   1   3    14089.80    15355.06     90.60 o 
   0   1   3      281.48      335.68     27.99 o 
   1   1   3     1904.96     1854.18     63.71 o 
   2   1   3      545.15      462.52     10.65 o 
   3   1   3     2075.08     1941.17     44.56 o 
   4   1   3        6.39        3.48      4.38 o 
   5   1   3       63.85       69.04      6.60 o 
   6   1   3       19.11       21.35      8.19 o 
  -6   2   3       40.51       45.24     11.26 o 
  -5   2   3       23.51       21.38      7.01 o 
  -4   2   3      309.48      310.18     11.35 o 
  -3   2   3      603.27      621.34     18.72 o 
  -2   2   3      169.06      215.68     13.66 o 
  -1   2   3     4157.81     4333.49    187.81 o 
   0   2   3      113.60      122.61     14.33 o 
   1   2   3     2718.24     2472.43     24.65 o 
   2   2   3      634.31      586.41      7.38 o 
   3   2   3      190.12      234.26     25.91 o 
   4   2   3      210.75      208.96     15.39 o 
   5   2   3        4.86       11.30      7.15 o 
   6   2   3       23.18       24.70      8.39 o 
  -6   3   3        1.04        1.69      9.79 o 
  -5   3   3       44.37       48.87      7.70 o 
  -4   3   3       68.73       67.65      5.93 o 
  -3   3   3      321.41      304.91     10.66 o 
  -2   3   3     1921.50     1987.18     22.20 o 
  -1   3   3      255.69      195.53      5.27 o 
   0   3   3     2522.34     2261.46     57.01 o 
   1   3   3      142.09      154.14      5.35 o 
   2   3   3     1150.93     1113.44     19.32 o 
   3   3   3      813.79      852.81     30.39 o 
   4   3   3       48.20       47.34      6.14 o 
   5   3   3       40.11       45.10      7.43 o 
   6   3   3        4.91        4.23      8.76 o 
  -6   4   3       20.47       18.52     14.39 o 
  -5   4   3       26.90       26.82      7.62 o 
  -4   4   3      167.57      175.51      8.98 o 
  -3   4   3      351.38      340.13     12.70 o 
  -2   4   3       90.94      130.19      4.88 o 
  -1   4   3     1056.64     1095.08     28.31 o 
   0   4   3      190.55      199.56      8.73 o 
   1   4   3      922.91      793.71     17.26 o 
   2   4   3      319.20      303.77      8.32 o 
   3   4   3      137.30      136.58     10.53 o 
   4   4   3       55.86       54.84      7.07 o 
   5   4   3        4.50       13.08      8.55 o 
   6   4   3        9.45        5.46      9.61 o 
  -5   5   3       26.17       36.61     18.32 o 
  -4   5   3       13.45        9.08      6.50 o 
  -3   5   3      116.80      113.97      7.06 o 
  -2   5   3      380.30      363.31     13.73 o 
  -1   5   3        0.16        7.54      4.43 o 
   0   5   3      450.86      391.02     16.84 o 
   1   5   3      106.74      105.01      6.07 o 
   2   5   3      183.77      178.52     12.66 o 
   3   5   3      340.58      351.01     16.26 o 
   4   5   3       12.39       24.09     11.19 o 
   5   5   3       28.24       33.62     10.15 o 
  -5   6   3        0.36       -1.38      8.99 o 
  -4   6   3       58.01       62.95      9.08 o 
  -3   6   3       45.60       45.34      8.44 o 
  -2   6   3       52.02       73.45      9.35 o 
  -1   6   3      184.44      198.49     15.26 o 
   0   6   3       42.21       49.19      8.48 o 
   1   6   3      211.77      183.61     10.11 o 
   2   6   3      105.98      106.99      8.99 o 
   3   6   3       36.99       47.53      7.55 o 
   4   6   3       40.24       31.32      7.68 o 
   5   6   3        2.50        8.19     10.05 o 
  -4   7   3        9.37       10.10      9.56 o 
  -3   7   3       25.51       23.59     12.93 o 
  -2   7   3       82.61       80.21     10.38 o 
  -1   7   3        1.10       10.41      9.21 o 
   0   7   3       88.46      103.11     11.82 o 
   1   7   3       37.14       41.75      8.78 o 
   2   7   3       26.09       31.88      9.93 o 
   3   7   3       58.37       87.69     11.30 o 
   4   7   3        0.47        7.73     15.19 o 
  -2   8   3       12.96       33.22     12.10 o 
  -1   8   3       64.34       66.68     10.62 o 
   0   8   3        2.01       -1.40     10.08 o 
   1   8   3       62.16       64.36     11.12 o 
   2   8   3       13.82       13.96     10.72 o 
  -7   0   4       15.59       13.06     15.59 o 
  -6   0   4        2.72       12.66     15.06 o 
  -5   0   4       24.75       11.73     12.66 o 
  -4   0   4      541.18      494.56     15.86 o 
  -3   0   4        2.00        6.27      4.76 o 
  -2   0   4     1889.06     2120.04     80.42 o 
  -1   0   4      768.43      896.02     91.42 o 
   0   0   4      731.92      587.80      6.22 o 
   1   0   4      681.55      797.57     33.65 o 
   2   0   4      172.24      202.31      6.13 o 
   3   0   4     2401.38     2343.77     27.45 o 
   4   0   4      107.20       97.08      7.84 o 
   5   0   4        4.87        1.15     10.46 o 
   6   0   4       47.76       49.24     10.31 o 
  -7   1   4       11.17        8.04     11.49 o 
  -6   1   4       11.47       19.01     10.59 o 
  -5   1   4      145.89      138.96     10.50 o 
  -4   1   4        6.09       12.69      5.80 o 
  -3   1   4     1032.57     1084.03     24.59 o 
  -2   1   4      844.19      896.42     20.89 o 
  -1   1   4     6322.26     6916.87     24.38 o 
   0   1   4      844.94      975.78     66.27 o 
   1   1   4       10.10       10.80      2.09 o 
   2   1   4      805.48      715.25     30.62 o 
   3   1   4       77.38       78.57      4.34 o 
   4   1   4       66.68       62.12      5.72 o 
   5   1   4       54.57       51.63      6.48 o 
   6   1   4        4.78        3.93      6.87 o 
  -6   2   4        3.62        0.48     10.88 o 
  -5   2   4        0.90        1.70      7.08 o 
  -4   2   4      372.29      386.61      7.71 o 
  -3   2   4      137.26      142.21      5.91 o 
  -2   2   4     1054.32      968.86     11.64 o 
  -1   2   4     2199.28     2303.20     48.45 o 
   0   2   4        3.38       13.90      4.40 o 
   1   2   4     2875.61     2837.00     76.16 o 
   2   2   4      121.23       84.09      3.86 o 
   3   2   4     1153.99     1231.00     51.56 o 
   4   2   4       53.60       57.53      6.13 o 
   5   2   4        3.42        5.62      6.34 o 
   6   2   4       19.58       19.33      8.22 o 
  -6   3   4       10.72       12.78      9.75 o 
  -5   3   4       25.37       25.77      6.92 o 
  -4   3   4        4.15        1.02      4.52 o 
  -3   3   4      430.33      414.32     13.22 o 
  -2   3   4      906.18      934.30     10.21 o 
  -1   3   4     2278.04     2532.79     69.55 o 
   0   3   4     1548.14     1374.78     40.05 o 
   1   3   4        6.16        5.51      3.48 o 
   2   3   4     1440.25     1286.22     38.44 o 
   3   3   4        3.30       12.58      4.60 o 
   4   3   4      272.96      262.03      8.08 o 
   5   3   4       17.45       24.91      6.92 o 
   6   3   4        0.08        2.67     13.06 o 
  -6   4   4       10.13        2.27     14.39 o 
  -5   4   4        0.18        7.88      6.51 o 
  -4   4   4      223.48      237.12     11.40 o 
  -3   4   4      103.61      107.10      5.24 o 
  -2   4   4      466.24      403.29     14.46 o 
  -1   4   4      830.23      819.74     27.56 o 
   0   4   4        1.22        6.16      3.92 o 
   1   4   4     1209.49     1026.22     16.39 o 
   2   4   4       87.14       64.39      5.48 o 
   3   4   4      202.10      228.90     31.52 o 
   4   4   4       41.86       60.28      8.67 o 
   5   4   4        0.41        3.66      8.82 o 
   6   4   4        9.77        6.73      9.52 o 
  -5   5   4       18.32       66.08     41.11 o 
  -4   5   4        0.19        3.17      6.76 o 
  -3   5   4      208.50      208.97      8.77 o 
  -2   5   4      191.21      174.78      9.47 o 
  -1   5   4      544.74      634.37     10.27 o 
   0   5   4      253.00      216.37      7.46 o 
   1   5   4        0.67       -5.40      5.50 o 
   2   5   4      290.05      243.36     11.26 o 
   3   5   4       40.58       56.78      7.23 o 
   4   5   4       69.71       60.01      8.41 o 
   5   5   4       12.26       16.27      8.71 o 
  -5   6   4        3.87        1.20     12.53 o 
  -4   6   4       66.31       74.46     10.11 o 
  -3   6   4        4.24        8.33      8.14 o 
  -2   6   4      170.53      152.86     23.12 o 
  -1   6   4       78.01       73.65     11.26 o 
   0   6   4       15.22       25.71      8.29 o 
   1   6   4      227.04      203.66     10.98 o 
   2   6   4        8.58       13.90      6.72 o 
   3   6   4       24.34       22.19      7.30 o 
   4   6   4       22.76       22.17      8.31 o 
   5   6   4        0.09       13.99     15.59 o 
  -4   7   4        0.40        0.73      9.99 o 
  -3   7   4       56.69       72.23     17.32 o 
  -2   7   4       56.01       55.33     10.32 o 
  -1   7   4       75.18       92.07     10.48 o 
   0   7   4       68.13       68.48      9.86 o 
   1   7   4        2.21        2.72      9.51 o 
   2   7   4       59.05       51.49     10.53 o 
   3   7   4       13.73       20.03      9.21 o 
   4   7   4        7.23       12.13     14.39 o 
  -2   8   4       34.31       32.65     10.35 o 
  -1   8   4       26.27       18.84     10.21 o 
   0   8   4        6.54       13.41      9.38 o 
   1   8   4       61.43       79.04     13.14 o 
   2   8   4        0.85        4.62     10.94 o 
  -7   0   5       14.77       19.06     17.06 o 
  -6   0   5       60.64       68.50     17.46 o 
  -5   0   5      103.41      108.34     16.52 o 
  -4   0   5      284.97      302.87     13.13 o 
  -3   0   5      126.39      114.47      6.20 o 
  -2   0   5     7765.99     7833.00     52.04 o 
  -1   0   5        6.19        3.61      2.94 o 
   0   0   5     3396.51     2992.52     19.55 o 
   1   0   5      176.91      202.29      7.60 o 
   2   0   5      130.83      147.11      8.06 o 
   3   0   5      758.35      850.92     30.25 o 
   4   0   5        6.25        4.90      7.43 o 
   5   0   5       25.33       15.51      9.64 o 
   6   0   5       15.03       18.41     10.56 o 
  -6   1   5      149.88      169.01     17.66 o 
  -5   1   5      104.34      117.41     11.23 o 
  -4   1   5       65.31       78.21      8.47 o 
  -3   1   5     1327.39     1269.53     17.98 o 
  -2   1   5       83.58      107.30      4.90 o 
  -1   1   5     8922.94     9727.38    106.43 o 
   0   1   5      931.43     1009.70     25.36 o 
   1   1   5      780.62      820.72     49.97 o 
   2   1   5      535.78      492.72     18.95 o 
   3   1   5      601.50      614.69     23.79 o 
   4   1   5      421.89      425.71     13.39 o 
   5   1   5       14.97       12.18      6.06 o 
   6   1   5        0.12        0.21      6.93 o 
  -6   2   5       36.59       41.72     11.02 o 
  -5   2   5       75.54       73.39      9.13 o 
  -4   2   5      246.53      267.97      6.74 o 
  -3   2   5        7.95        7.30      3.61 o 
  -2   2   5     3096.59     2989.36     43.87 o 
  -1   2   5     1112.69     1065.91      6.73 o 
   0   2   5      802.58      803.66     37.78 o 
   1   2   5     1808.75     2008.11     57.24 o 
   2   2   5        7.65        7.46      3.12 o 
   3   2   5      899.70      843.59     20.58 o 
   4   2   5        8.97       10.70      5.56 o 
   5   2   5       38.79       46.01      7.03 o 
   6   2   5        9.55        6.31      7.53 o 
  -6   3   5       66.82       75.70     17.39 o 
  -5   3   5        8.14        6.24      6.35 o 
  -4   3   5       20.22       26.55      4.82 o 
  -3   3   5      320.79      328.14      7.42 o 
  -2   3   5       95.15      131.50      9.28 o 
  -1   3   5     2874.16     2587.87     40.53 o 
   0   3   5      426.22      437.51      8.47 o 
   1   3   5      155.62      130.65      9.99 o 
   2   3   5      852.55      756.50     18.59 o 
   3   3   5      101.71       95.92      6.70 o 
   4   3   5      508.35      494.46     26.65 o 
   5   3   5        1.11       -5.37      6.05 o 
   6   3   5        5.12       15.14     10.14 o 
  -6   4   5       21.37       29.18     14.26 o 
  -5   4   5       42.38       48.29      6.97 o 
  -4   4   5      174.83      178.03      9.73 o 
  -3   4   5        0.14        2.24      3.70 o 
  -2   4   5     1060.89      917.53     34.02 o 
  -1   4   5      597.61      599.05     18.31 o 
   0   4   5      410.20      382.84     26.63 o 
   1   4   5      842.70      787.71     12.10 o 
   2   4   5        1.15        4.48      4.78 o 
   3   4   5      311.49      287.11     17.72 o 
   4   4   5       46.50       47.50      8.19 o 
   5   4   5       20.47       18.39      8.39 o 
   6   4   5        7.08        6.92      9.41 o 
  -5   5   5       11.87       26.72     16.46 o 
  -4   5   5       11.71       13.54      6.42 o 
  -3   5   5      214.85      226.03      8.73 o 
  -2   5   5        4.40       14.76      4.64 o 
  -1   5   5      856.50      796.77     45.39 o 
   0   5   5       60.08       59.18      6.00 o 
   1   5   5       59.73       58.28      6.85 o 
   2   5   5      188.08      138.43      7.19 o 
   3   5   5       25.89       29.02      8.53 o 
   4   5   5      109.74      104.68      8.98 o 
   5   5   5        1.80       10.08      8.65 o 
  -5   6   5       19.61       16.26     13.46 o 
  -4   6   5       54.69       64.05     10.22 o 
  -3   6   5        6.21       13.86     14.53 o 
  -2   6   5      270.57      218.92     23.79 o 
  -1   6   5       51.45       59.76      9.25 o 
   0   6   5      208.81      210.25     11.42 o 
   1   6   5      120.15      116.05      8.84 o 
   2   6   5       14.85       12.98      7.12 o 
   3   6   5       65.75       49.57     14.46 o 
   4   6   5        9.59       13.86      7.48 o 
   5   6   5        4.55        7.85      8.31 o 
  -4   7   5        6.01       11.90     10.68 o 
  -3   7   5       63.45       63.97     14.13 o 
  -2   7   5        2.43        7.78      9.66 o 
  -1   7   5      177.58      177.18     13.93 o 
   0   7   5       34.50       34.56      8.80 o 
   1   7   5       11.70       13.86     11.86 o 
   2   7   5       46.57       53.52     11.73 o 
   3   7   5        4.92       24.25     15.86 o 
   4   7   5       15.86        5.20     13.59 o 
  -2   8   5       37.94       37.59     10.53 o 
  -1   8   5       11.82        8.82     10.41 o 
   0   8   5       34.07       35.58     11.02 o 
   1   8   5       34.00       43.54     11.22 o 
   2   8   5        2.52       11.29     11.79 o 
  -6   0   6        1.08       13.06     16.26 o 
  -5   0   6      180.40      178.57     15.59 o 
  -4   0   6      130.30      137.88     11.06 o 
  -3   0   6      391.43      311.42     20.12 o 
  -2   0   6      118.94      228.01      8.80 o 
  -1   0   6      109.38      130.23     14.19 o 
   0   0   6     5970.83     5447.28     47.43 o 
   1   0   6       23.66       34.99      3.60 o 
   2   0   6      168.84      171.28     12.13 o 
   3   0   6       38.17       40.37      6.29 o 
   4   0   6       22.36       13.84      6.91 o 
   5   0   6       64.72       67.23      9.47 o 
   6   0   6        0.17       10.62      9.89 o 
  -6   1   6       88.88      100.00     12.28 o 
  -5   1   6       23.72       22.61      9.99 o 
  -4   1   6      338.72      332.66      7.36 o 
  -3   1   6      912.78      793.95      8.25 o 
  -2   1   6        3.89       23.09      2.67 o 
  -1   1   6     5828.88     6317.35     87.02 o 
   0   1   6      371.90      361.73     14.54 o 
   1   1   6     2337.35     2537.17     82.09 o 
   2   1   6       94.59       95.28      5.05 o 
   3   1   6      183.17      206.86      9.60 o 
   4   1   6      598.79      603.11     25.20 o 
   5   1   6        0.18       -8.93      5.95 o 
   6   1   6        5.50        3.15      7.02 o 
  -6   2   6        0.18       -0.04     10.35 o 
  -5   2   6      202.31      193.83     10.81 o 
  -4   2   6       92.14       82.01      5.23 o 
  -3   2   6      299.99      306.33      7.12 o 
  -2   2   6       30.73       33.21      2.59 o 
  -1   2   6      234.65      221.15      8.19 o 
   0   2   6     2538.56     2405.54    120.74 o 
   1   2   6      726.97      778.06     38.56 o 
   2   2   6       17.49       14.06      3.46 o 
   3   2   6      316.95      283.35      8.91 o 
   4   2   6        4.81        0.39      5.38 o 
   5   2   6      107.81      112.79      7.82 o 
   6   2   6        1.00        2.92      8.71 o 
  -6   3   6       37.86       43.15     12.21 o 
  -5   3   6        0.23       -1.09      7.51 o 
  -4   3   6      108.59      118.61      6.35 o 
  -3   3   6      126.85      143.47      5.44 o 
  -2   3   6       22.24       41.05      3.16 o 
  -1   3   6     1284.93     1241.30     29.06 o 
   0   3   6       40.94       52.73      6.20 o 
   1   3   6      427.47      393.94      7.95 o 
   2   3   6      450.85      473.71     21.68 o 
   3   3   6        1.30        6.04      4.71 o 
   4   3   6      397.69      376.41     10.60 o 
   5   3   6        1.44        2.92      8.52 o 
   6   3   6       15.57       11.57     10.31 o 
  -6   4   6        1.28        4.29     10.20 o 
  -5   4   6      125.60      121.14      8.14 o 
  -4   4   6       58.10       55.33      5.58 o 
  -3   4   6      138.86      137.99      5.74 o 
  -2   4   6      147.93      190.03     12.50 o 
  -1   4   6      124.36      138.86      5.25 o 
   0   4   6     1310.64     1096.19     55.70 o 
   1   4   6      297.08      332.76      8.57 o 
   2   4   6       25.11        9.88      5.23 o 
   3   4   6      182.39      164.71     13.33 o 
   4   4   6       28.68       25.15      7.75 o 
   5   4   6       61.47       57.08      9.00 o 
   6   4   6        2.99        4.16      9.28 o 
  -5   5   6        4.08       13.50      9.50 o 
  -4   5   6       48.07       51.46      7.45 o 
  -3   5   6      131.66      143.64      6.58 o 
  -2   5   6        0.79       17.99      5.55 o 
  -1   5   6      664.11      588.52     31.91 o 
   0   5   6        1.34        0.13      5.04 o 
   1   5   6      239.61      202.90      8.60 o 
   2   5   6      194.09      233.74     17.72 o 
   3   5   6       10.68       11.77      6.04 o 
   4   5   6       78.38       68.98      8.66 o 
   5   5   6        0.07        3.48      9.61 o 
  -5   6   6       32.04       48.64     15.86 o 
  -4   6   6       26.14       21.55      8.57 o 
  -3   6   6       51.25       51.58      9.33 o 
  -2   6   6      143.06      161.08     14.26 o 
  -1   6   6        1.92        5.37      8.40 o 
   0   6   6      427.16      377.17     12.38 o 
   1   6   6       28.78       46.90      6.72 o 
   2   6   6       45.77       28.15      7.44 o 
   3   6   6       29.46       28.93     14.26 o 
   4   6   6        0.31        0.07      7.95 o 
  -4   7   6       24.25       32.35     13.73 o 
  -3   7   6       43.60       48.42     10.64 o 
  -2   7   6        0.16        7.83      9.59 o 
  -1   7   6      199.67      190.27     12.26 o 
   0   7   6        5.15       14.28     10.05 o 
   1   7   6       69.45       62.14     10.36 o 
   2   7   6       75.04      118.73     10.78 o 
   3   7   6        2.85        5.06     13.46 o 
   4   7   6       18.33       22.52     14.79 o 
  -2   8   6       26.17       45.84     19.59 o 
  -1   8   6        0.18        4.01     11.62 o 
   0   8   6       52.22       51.76     10.95 o 
   1   8   6       11.31       16.48     11.85 o 
   2   8   6        8.65       23.79     11.73 o 
  -6   0   7        0.48       -8.40     15.99 o 
  -5   0   7      177.92      184.17     16.66 o 
  -4   0   7       26.58       27.99      9.06 o 
  -3   0   7      795.71      692.62     13.13 o 
  -2   0   7     1389.83     1342.63     19.99 o 
  -1   0   7      296.96      314.57     30.65 o 
   0   0   7     5629.44     4984.72    103.97 o 
   1   0   7        8.85       15.12      2.68 o 
   2   0   7     6714.10     7661.76     43.25 o 
   3   0   7       65.91       78.02      6.24 o 
   4   0   7       19.39        6.40     10.86 o 
   5   0   7       82.72       90.16     10.72 o 
   6   0   7        1.90        0.95      9.46 o 
  -6   1   7       55.72       55.81     12.38 o 
  -5   1   7        2.15        5.92     11.66 o 
  -4   1   7      564.81      559.39     19.46 o 
  -3   1   7      194.15      223.22      5.07 o 
  -2   1   7      952.90      807.99      7.30 o 
  -1   1   7     2747.52     2626.01    123.27 o 
   0   1   7       43.78       45.96      2.89 o 
   1   1   7     2972.70     2947.29    136.34 o 
   2   1   7      333.99      346.16     16.24 o 
   3   1   7       90.47       85.32      7.14 o 
   4   1   7      335.54      340.02     13.75 o 
   5   1   7       10.21        4.50      5.93 o 
   6   1   7       10.54        6.97      7.29 o 
  -6   2   7        2.05       -2.06     10.63 o 
  -5   2   7      234.88      234.30     18.26 o 
  -4   2   7        1.73        0.51      4.61 o 
  -3   2   7      812.05      833.62     22.70 o 
  -2   2   7      380.22      370.72      7.20 o 
  -1   2   7       83.53      103.56      4.76 o 
   0   2   7     2713.28     2563.73     96.54 o 
   1   2   7      118.57      117.09      7.31 o 
   2   2   7     2410.71     2722.64    232.70 o 
   3   2   7       53.21       49.64      5.26 o 
   4   2   7        0.56       -2.29      5.37 o 
   5   2   7      132.17      142.34      8.15 o 
   6   2   7        0.01        5.71      8.37 o 
  -6   3   7       27.37       31.71     12.54 o 
  -5   3   7        6.51        7.50      7.71 o 
  -4   3   7      243.36      249.79      9.25 o 
  -3   3   7       26.34       20.65      4.06 o 
  -2   3   7      464.35      452.58      8.77 o 
  -1   3   7      248.45      273.31      5.96 o 
   0   3   7       22.05       17.66      4.29 o 
   1   3   7      585.17      542.53     20.19 o 
   2   3   7       29.90       82.95     10.44 o 
   3   3   7       64.89       57.81      5.44 o 
   4   3   7      127.23      143.76      7.21 o 
   5   3   7        3.90        7.17      8.99 o 
   6   3   7       11.45       17.07     10.66 o 
  -6   4   7        3.05        3.35      9.24 o 
  -5   4   7      138.74      145.82     13.06 o 
  -4   4   7        0.14        0.41      5.38 o 
  -3   4   7      356.30      346.47      8.25 o 
  -2   4   7      214.04      267.50      5.57 o 
  -1   4   7       38.35       42.51      3.93 o 
   0   4   7     1434.46     1206.61     31.25 o 
   1   4   7       19.14       17.89      5.51 o 
   2   4   7      570.09      539.67     46.78 o 
   3   4   7       78.89       80.98      7.39 o 
   4   4   7        0.74        5.32      7.63 o 
   5   4   7       69.24       72.42     10.02 o 
   6   4   7        0.04        0.00      8.95 o 
  -5   5   7        0.04       12.66     13.19 o 
  -4   5   7       93.81       99.49      8.10 o 
  -3   5   7       44.86       37.52      5.47 o 
  -2   5   7      192.05      203.08      7.35 o 
  -1   5   7      335.31      330.30     22.19 o 
   0   5   7       16.37       20.49      5.37 o 
   1   5   7      401.84      334.17      9.69 o 
   2   5   7        2.88       26.58      6.26 o 
   3   5   7       77.12       62.57      7.40 o 
   4   5   7       24.60       25.23      7.52 o 
   5   5   7        2.20       12.79     11.59 o 
  -5   6   7       27.84       29.05     15.73 o 
  -4   6   7        3.37       -1.38      9.26 o 
  -3   6   7       75.34       75.01     15.26 o 
  -2   6   7       97.50      113.62     12.39 o 
  -1   6   7       21.87       28.63      8.33 o 
   0   6   7      438.20      361.61     31.38 o 
   1   6   7        0.07        7.78      6.17 o 
   2   6   7      181.86      154.83     17.12 o 
   3   6   7       13.76       23.45     10.13 o 
   4   6   7        5.62        6.16      7.52 o 
  -4   7   7       37.52       43.10     11.08 o 
  -3   7   7       15.10        9.78     15.39 o 
  -2   7   7       57.19       84.68     10.60 o 
  -1   7   7      139.40      161.26     20.06 o 
   0   7   7        4.44        2.31      8.61 o 
   1   7   7      123.86      135.27     11.33 o 
   2   7   7        2.63       14.03      9.90 o 
   3   7   7       19.86       24.92     12.66 o 
  -2   8   7        8.81       12.53     16.79 o 
  -1   8   7        5.18        1.79     10.36 o 
   0   8   7       51.62       58.48     11.56 o 
   1   8   7        0.49       20.36     11.88 o 
   2   8   7       24.46       18.02     10.18 o 
  -6   0   8        2.53        7.20     15.06 o 
  -5   0   8      107.12       98.75     13.59 o 
  -4   0   8        0.53       -2.40      9.59 o 
  -3   0   8      973.96      964.13     36.25 o 
  -2   0   8      409.99      524.92     12.79 o 
  -1   0   8      345.94      371.55     10.73 o 
   0   0   8     3118.37     2719.17     96.95 o 
   1   0   8        4.64       11.49      3.62 o 
   2   0   8     2390.21     2266.47     33.65 o 
   3   0   8       97.05      128.35      6.92 o 
   4   0   8       25.75       26.45      7.75 o 
   5   0   8       47.59       36.22      8.35 o 
   6   0   8       15.52       16.61      9.68 o 
  -6   1   8       16.92       17.71     11.95 o 
  -5   1   8       64.39       70.78      9.55 o 
  -4   1   8      432.84      452.52     14.13 o 
  -3   1   8      178.46      251.80      7.96 o 
  -2   1   8     2036.64     2065.27     34.67 o 
  -1   1   8      991.36      994.47     37.24 o 
   0   1   8     1436.34     1441.49     66.69 o 
   1   1   8     2110.14     2031.38     65.15 o 
   2   1   8       10.22       12.49      2.40 o 
   3   1   8      806.90      776.85     50.74 o 
   4   1   8       57.74       58.26      5.21 o 
   5   1   8       32.35       35.97      6.22 o 
   6   1   8       27.87       25.64      7.28 o 
  -6   2   8       11.19       10.27      9.08 o 
  -5   2   8      153.89      158.35     10.56 o 
  -4   2   8       34.19       44.48      4.97 o 
  -3   2   8     1381.25     1258.70     14.67 o 
  -2   2   8      118.99      108.03      9.42 o 
  -1   2   8      960.70     1059.07     14.50 o 
   0   2   8     1238.21     1141.10     51.42 o 
   1   2   8       88.75      102.61      3.34 o 
   2   2   8     1051.39     1081.93     40.24 o 
   3   2   8        0.92       -0.19      4.62 o 
   4   2   8       13.45       12.77      5.53 o 
   5   2   8       79.93       92.95      7.76 o 
   6   2   8        2.90        9.33      7.95 o 
  -6   3   8       16.09       18.10      9.44 o 
  -5   3   8       25.86       24.13      8.00 o 
  -4   3   8      299.97      295.38      7.56 o 
  -3   3   8       10.52        9.63      4.59 o 
  -2   3   8      873.93      867.17     10.79 o 
  -1   3   8       27.95       29.13      2.97 o 
   0   3   8      306.57      298.83     15.75 o 
   1   3   8      460.76      400.57     18.39 o 
   2   3   8        0.26        5.13      4.71 o 
   3   3   8      150.04      154.04      7.82 o 
   4   3   8       13.23       27.46     12.33 o 
   5   3   8        4.54        1.79      8.31 o 
   6   3   8       18.01       15.61     11.17 o 
  -6   4   8       15.25       17.23      9.45 o 
  -5   4   8       80.67       77.73      9.76 o 
  -4   4   8       43.63       48.00      5.53 o 
  -3   4   8      728.36      718.02     10.27 o 
  -2   4   8       38.74       31.95      3.91 o 
  -1   4   8      523.61      526.10     11.62 o 
   0   4   8      674.56      618.85     14.99 o 
   1   4   8      167.51      192.86      8.26 o 
   2   4   8      418.00      376.38     35.45 o 
   3   4   8       10.06       15.79      5.89 o 
   4   4   8       21.14       31.72     13.73 o 
   5   4   8       37.36       47.19     11.79 o 
  -5   5   8        5.65        4.93     13.59 o 
  -4   5   8       99.86       99.16      6.45 o 
  -3   5   8        3.75       -0.67      4.87 o 
  -2   5   8      235.81      235.68     14.98 o 
  -1   5   8      126.46      131.43      7.01 o 
   0   5   8       87.14       76.57      6.30 o 
   1   5   8      410.18      339.60      9.98 o 
   2   5   8        0.28        4.15      6.21 o 
   3   5   8      102.56       82.69     14.26 o 
   4   5   8        3.77        3.35      7.08 o 
   5   5   8        5.53        5.28      8.43 o 
  -4   6   8        2.21       44.16     46.78 o 
  -3   6   8      168.79      176.95     14.73 o 
  -2   6   8       21.16       16.62      7.43 o 
  -1   6   8       84.62       93.72      9.73 o 
   0   6   8      252.08      253.53     19.62 o 
   1   6   8       57.76       73.43      8.47 o 
   2   6   8      132.48      120.55      8.66 o 
   3   6   8        1.41        3.61      7.38 o 
   4   6   8       19.24       18.26      8.46 o 
  -4   7   8       29.86       24.27     10.61 o 
  -3   7   8        0.07       -8.22      9.38 o 
  -2   7   8       73.37      111.67     19.19 o 
  -1   7   8       52.46       51.95      9.34 o 
   0   7   8       36.52       33.48      9.63 o 
   1   7   8      127.40      132.26     25.19 o 
   2   7   8        0.58        3.33     12.53 o 
   3   7   8       30.05       25.32     14.13 o 
  -2   8   8        0.34       -9.20     13.46 o 
  -1   8   8       15.14       12.66      9.70 o 
   0   8   8       32.20       36.81     12.11 o 
   1   8   8        9.82       15.52     10.96 o 
   2   8   8       17.32       27.37     12.09 o 
  -6   0   9       16.38       28.25     15.06 o 
  -5   0   9       55.03       57.97     12.26 o 
  -4   0   9       81.19      105.41     11.73 o 
  -3   0   9      389.21      539.16     47.71 o 
  -2   0   9        3.48        1.20      5.46 o 
  -1   0   9      175.89      187.90      7.86 o 
   0   0   9     1032.05      976.15     11.73 o 
   1   0   9       67.86       90.88      4.58 o 
   2   0   9      945.66      831.58     64.43 o 
   3   0   9       73.67       81.67      6.62 o 
   4   0   9       52.74       49.30      8.48 o 
   5   0   9       14.37        5.99      8.21 o 
   6   0   9        8.49       18.93     10.50 o 
  -6   1   9        0.08        5.86     10.76 o 
  -5   1   9      137.36      164.31     11.53 o 
  -4   1   9      163.73      157.87      9.13 o 
  -3   1   9      543.23      749.79     11.87 o 
  -2   1   9     1675.11     1703.01     36.27 o 
  -1   1   9      191.53      230.75      5.67 o 
   0   1   9     3181.11     3262.70     93.08 o 
   1   1   9     1306.19     1197.84     28.67 o 
   2   1   9      146.07      146.35      8.48 o 
   3   1   9      965.25      951.85     30.74 o 
   4   1   9        0.28        3.20      5.22 o 
   5   1   9       71.26       69.25      6.82 o 
   6   1   9       10.23       10.22      7.23 o 
  -6   2   9       22.16       21.49      9.75 o 
  -5   2   9       58.74       60.67      9.07 o 
  -4   2   9      153.85      169.25      7.85 o 
  -3   2   9      504.76      620.87     17.27 o 
  -2   2   9       77.61       66.86      2.88 o 
  -1   2   9     1406.96     1592.83     13.18 o 
   0   2   9      201.35      193.86      7.08 o 
   1   2   9      290.35      353.72     14.56 o 
   2   2   9      549.27      541.30     23.41 o 
   3   2   9       38.45       39.59      5.11 o 
   4   2   9       38.83       43.65      5.99 o 
   5   2   9       22.17       27.06      7.62 o 
   6   2   9        2.47        7.82      8.10 o 
  -6   3   9        3.87        7.23      9.44 o 
  -5   3   9       53.87       50.95      8.59 o 
  -4   3   9      210.61      218.34      7.46 o 
  -3   3   9      266.36      242.07      6.80 o 
  -2   3   9      877.03      861.63     19.17 o 
  -1   3   9        0.40       -2.19      2.60 o 
   0   3   9      835.17      824.01     28.70 o 
   1   3   9      197.74      175.49      5.34 o 
   2   3   9      121.42      143.42     20.08 o 
   3   3   9      124.01      127.42     11.40 o 
   4   3   9        0.92        5.25      7.77 o 
   5   3   9        5.06        7.47      8.23 o 
   6   3   9        3.33        5.35     10.39 o 
  -6   4   9       21.84       18.88      9.96 o 
  -5   4   9       17.24       17.06      8.54 o 
  -4   4   9      107.36      108.21      6.27 o 
  -3   4   9      263.41      290.07      7.63 o 
  -2   4   9       85.14       87.96      5.62 o 
  -1   4   9      857.57      844.02     18.37 o 
   0   4   9       97.91      104.43      6.37 o 
   1   4   9      216.44      169.91      7.62 o 
   2   4   9      342.84      301.09     22.59 o 
   3   4   9       17.40       31.41     11.26 o 
   4   4   9       47.45       44.39      6.98 o 
   5   4   9        9.32       13.33     12.93 o 
  -5   5   9       21.44       28.52     14.53 o 
  -4   5   9       62.26       66.84      6.54 o 
  -3   5   9       52.54       55.60      7.08 o 
  -2   5   9      239.71      220.86     16.25 o 
  -1   5   9       14.06       13.92      5.60 o 
   0   5   9      193.25      140.74      6.91 o 
   1   5   9      188.84      165.65      9.26 o 
   2   5   9       60.15       59.32      7.52 o 
   3   5   9       78.66       69.08      7.52 o 
   4   5   9        0.01        0.34      7.69 o 
   5   5   9        6.09       -0.99      8.22 o 
  -4   6   9       16.21       20.20      9.77 o 
  -3   6   9       47.78       47.80      9.00 o 
  -2   6   9        6.07       11.88      9.17 o 
  -1   6   9      123.55      127.11      9.53 o 
   0   6   9       72.09       88.85      7.44 o 
   1   6   9       18.80       23.19      7.34 o 
   2   6   9      124.52      106.07      8.57 o 
   3   6   9        3.22       -0.11      7.19 o 
   4   6   9       20.91       27.11      7.82 o 
  -3   7   9        9.14        0.28      9.04 o 
  -2   7   9       81.91       75.63     10.92 o 
  -1   7   9        1.52        6.18      8.87 o 
   0   7   9       62.85       56.31     19.39 o 
   1   7   9       51.66       56.89     10.99 o 
   2   7   9       15.98       33.58     13.19 o 
   3   7   9       28.25       40.91     16.52 o 
  -2   8   9        3.10        2.00     15.19 o 
  -1   8   9       24.41       24.53     11.23 o 
   0   8   9       11.30       18.12     11.14 o 
   1   8   9        6.05        5.67     10.89 o 
   2   8   9       15.41       28.32     13.03 o 
  -6   0  10       31.97       36.11     18.66 o 
  -5   0  10        7.32        2.93     10.53 o 
  -4   0  10      439.99      406.45     17.19 o 
  -3   0  10      233.02      181.90     10.79 o 
  -2   0  10      639.65      682.57     16.26 o 
  -1   0  10       47.56       37.58      5.33 o 
   0   0  10      126.75      144.60      5.27 o 
   1   0  10      866.80      830.17     18.59 o 
   2   0  10      359.94      384.50     14.86 o 
   3   0  10      100.26      123.07     15.73 o 
   4   0  10       60.01       54.45      7.62 o 
   5   0  10        4.86       -3.88      7.62 o 
   6   0  10        9.31        8.14     10.06 o 
  -6   1  10       24.17       19.87     10.16 o 
  -5   1  10      148.33      155.48     11.04 o 
  -4   1  10       13.66       12.99      6.92 o 
  -3   1  10      433.22      468.20     12.71 o 
  -2   1  10      788.20      807.05     18.68 o 
  -1   1  10       98.05      103.89      3.46 o 
   0   1  10     2441.12     2445.58     34.30 o 
   1   1  10       15.82       17.32      2.86 o 
   2   1  10      428.15      447.38     24.27 o 
   3   1  10      535.85      514.71     19.33 o 
   4   1  10       31.67       28.38      6.04 o 
   5   1  10       16.51       19.36      6.50 o 
   6   1  10        2.54        8.32      6.95 o 
  -6   2  10       22.90       26.74     10.06 o 
  -5   2  10        5.16        9.21      6.67 o 
  -4   2  10      340.12      322.81      9.46 o 
  -3   2  10      420.04      375.42      6.94 o 
  -2   2  10      750.72      727.86     16.23 o 
  -1   2  10     1011.56      967.54     16.39 o 
   0   2  10        6.70       14.34      5.33 o 
   1   2  10     1802.26     1785.09     82.65 o 
   2   2  10      173.10      180.93     10.86 o 
   3   2  10      225.10      209.18     17.00 o 
   4   2  10       38.17       41.57      6.14 o 
   5   2  10        7.82        8.22      6.86 o 
   6   2  10        4.21        1.42     10.41 o 
  -6   3  10        1.12        5.34      9.41 o 
  -5   3  10       81.37       90.41      9.00 o 
  -4   3  10       56.14       56.79      6.94 o 
  -3   3  10      232.43      241.35      7.04 o 
  -2   3  10      740.01      650.44     21.21 o 
  -1   3  10       29.75       29.67      3.34 o 
   0   3  10     1120.41     1140.99     16.62 o 
   1   3  10       11.98       17.16      4.77 o 
   2   3  10      289.52      303.59     28.52 o 
   3   3  10       74.48       70.37      6.51 o 
   4   3  10       13.63        5.60      5.77 o 
   5   3  10        2.32        5.29      9.40 o 
   6   3  10        0.16        2.35      9.98 o 
  -5   4  10        0.01        2.43      8.35 o 
  -4   4  10      148.57      152.74      7.13 o 
  -3   4  10      256.93      273.94      7.57 o 
  -2   4  10      465.61      456.45     16.06 o 
  -1   4  10      652.48      577.23     12.15 o 
   0   4  10       19.78       29.86      6.60 o 
   1   4  10      823.09      758.27     60.83 o 
   2   4  10      143.84      134.78     16.86 o 
   3   4  10      156.95      138.68     31.58 o 
   4   4  10       39.00       39.20      6.72 o 
   5   4  10        6.16        5.12      7.48 o 
  -5   5  10       42.48       61.70     15.46 o 
  -4   5  10        4.23       11.29      5.87 o 
  -3   5  10       97.32       97.39      7.39 o 
  -2   5  10      191.36      178.47     14.39 o 
  -1   5  10       16.98       13.00      5.70 o 
   0   5  10      232.57      211.84      8.77 o 
   1   5  10       55.47       61.73      9.53 o 
   2   5  10      104.02       99.74      7.57 o 
   3   5  10       49.81       37.42      7.17 o 
   4   5  10        1.88        5.64      7.66 o 
   5   5  10       11.21       21.43      8.35 o 
  -4   6  10       35.80       40.67      9.87 o 
  -3   6  10       58.49       77.06     10.40 o 
  -2   6  10       74.27       74.93     17.99 o 
  -1   6  10      108.64      121.40      8.11 o 
   0   6  10        0.06        4.07      6.30 o 
   1   6  10      138.48      154.85     10.03 o 
   2   6  10       69.43       74.27      8.74 o 
   3   6  10       24.49       23.43      7.56 o 
   4   6  10       14.26       14.69      7.61 o 
  -3   7  10       27.08       22.64      9.98 o 
  -2   7  10       57.02       75.16     10.77 o 
  -1   7  10       18.61       29.77      9.97 o 
   0   7  10       56.73       67.30     10.52 o 
   1   7  10       14.66       31.01      9.85 o 
   2   7  10       31.57       18.39     12.79 o 
   3   7  10       17.10       14.99      8.97 o 
  -2   8  10       12.14        2.56     10.46 o 
  -1   8  10       28.53       22.59     10.73 o 
   0   8  10        0.05       -2.69      8.86 o 
   1   8  10       35.08       43.08     11.45 o 
  -6   0  11       42.15       53.17     18.79 o 
  -5   0  11       21.37       15.86     11.33 o 
  -4   0  11      412.24      314.77     15.99 o 
  -3   0  11       70.43       65.57      8.80 o 
  -2   0  11     1739.46     1688.84     25.05 o 
  -1   0  11       42.11       46.51      6.13 o 
   0   0  11      102.05      108.04      5.31 o 
   1   0  11      812.58      808.58     20.59 o 
   2   0  11      158.05      164.79      7.44 o 
   3   0  11      188.52      218.68     14.79 o 
   4   0  11       62.88       62.31      8.07 o 
   5   0  11        7.86       -1.30      7.94 o 
   6   0  11        4.75        8.38     10.45 o 
  -6   1  11       72.88       63.47     11.00 o 
  -5   1  11       58.35       69.65      9.41 o 
  -4   1  11        4.64        6.93      7.66 o 
  -3   1  11      633.45      558.94      8.62 o 
  -2   1  11      241.20      275.29      7.00 o 
  -1   1  11     1345.39     1505.77     40.14 o 
   0   1  11      674.95      756.44     15.31 o 
   1   1  11       87.33      110.54      4.23 o 
   2   1  11      421.09      396.65     17.11 o 
   3   1  11      119.69      125.44      7.39 o 
   4   1  11       85.49       78.48      8.69 o 
   5   1  11       53.22       44.72      6.68 o 
   6   1  11        0.02        0.64      7.27 o 
  -6   2  11       15.88       14.84      9.47 o 
  -5   2  11       14.90       13.32      7.40 o 
  -4   2  11      239.54      216.23      8.60 o 
  -3   2  11       98.96       96.03      5.26 o 
  -2   2  11     1376.91     1341.59     20.11 o 
  -1   2  11      389.65      341.09     11.87 o 
   0   2  11      282.39      307.09      9.41 o 
   1   2  11     1126.67     1111.80     37.77 o 
   2   2  11       24.70       26.44      3.32 o 
   3   2  11      432.67      379.24     47.04 o 
   4   2  11       22.99       17.06      8.26 o 
   5   2  11        0.19        2.35      7.32 o 
   6   2  11        2.77        7.68      9.61 o 
  -6   3  11       19.23       20.07      9.83 o 
  -5   3  11       56.54       51.50      8.35 o 
  -4   3  11       14.09       21.52      6.63 o 
  -3   3  11      260.95      266.04      7.07 o 
  -2   3  11      469.74      454.24     16.18 o 
  -1   3  11      318.03      306.92      5.50 o 
   0   3  11     1211.78     1202.82     21.31 o 
   1   3  11        8.07        8.98      3.06 o 
   2   3  11      329.88      317.05     19.83 o 
   3   3  11       41.09       37.04      9.66 o 
   4   3  11       41.32       36.59      7.80 o 
   5   3  11       12.23       14.53     15.46 o 
   6   3  11        0.82       10.87     10.95 o 
  -5   4  11       11.22       15.47      7.74 o 
  -4   4  11      111.43      127.33      8.52 o 
  -3   4  11       35.12       36.09      5.46 o 
  -2   4  11      678.48      679.03     23.14 o 
  -1   4  11      206.24      178.24      8.25 o 
   0   4  11      231.88      223.58      9.95 o 
   1   4  11      362.99      327.07     10.19 o 
   2   4  11       17.47       17.01      5.79 o 
   3   4  11      284.52      242.51     44.51 o 
   4   4  11       12.83       10.41      7.20 o 
   5   4  11        2.38        4.99      7.02 o 
  -5   5  11       42.16       51.67     10.51 o 
  -4   5  11        0.04       17.55      6.86 o 
  -3   5  11      123.69      118.18      7.95 o 
  -2   5  11       92.87       91.41      7.73 o 
  -1   5  11      154.83      129.21     10.25 o 
   0   5  11      339.99      325.78     10.32 o 
   1   5  11        4.34        3.67      6.56 o 
   2   5  11       94.01       83.68      8.03 o 
   3   5  11       27.79       25.70      7.40 o 
   4   5  11       10.12        4.97      7.27 o 
   5   5  11        8.98       19.63      8.94 o 
  -4   6  11       49.73       58.43     10.04 o 
  -3   6  11        2.76       10.87      9.38 o 
  -2   6  11      150.80      138.87     10.99 o 
  -1   6  11       47.51       56.22      6.64 o 
   0   6  11       34.85       34.07      7.31 o 
   1   6  11       40.00       48.96      7.81 o 
   2   6  11       13.76       20.62      8.08 o 
   3   6  11       42.19       36.21      7.94 o 
   4   6  11        5.31        7.33      8.51 o 
  -3   7  11       34.93       55.00     11.00 o 
  -2   7  11       15.51       24.03     15.33 o 
  -1   7  11       64.86       66.30     10.86 o 
   0   7  11       71.33       86.65      9.46 o 
   1   7  11        6.26        7.39      9.62 o 
   2   7  11       28.15       31.18     12.79 o 
   3   7  11        5.58        0.96      8.01 o 
  -1   8  11       21.76       46.64     21.86 o 
   0   8  11        5.55        7.11     10.66 o 
   1   8  11       15.09       13.20     11.11 o 
  -6   0  12       34.39       33.32     14.79 o 
  -5   0  12      149.38      149.79     16.52 o 
  -4   0  12      307.99      378.60     17.32 o 
  -3   0  12        6.85        5.60      7.60 o 
  -2   0  12     1647.09     1658.33     26.12 o 
  -1   0  12      148.93      134.73      8.26 o 
   0   0  12      570.48      616.49     10.59 o 
   1   0  12      406.29      365.56     24.32 o 
   2   0  12        2.38        4.40      4.87 o 
   3   0  12      161.69      149.42      7.91 o 
   4   0  12       98.67       95.40      9.48 o 
   5   0  12        5.97        5.89      9.09 o 
   6   0  12        0.66        4.27      8.92 o 
  -6   1  12       79.24       91.97     11.38 o 
  -5   1  12       12.45       24.04      8.71 o 
  -4   1  12      168.44      129.95      8.95 o 
  -3   1  12      410.22      390.20      9.19 o 
  -2   1  12       23.98       21.20      3.45 o 
  -1   1  12     3008.32     3135.81     35.51 o 
   0   1  12      174.64      222.25      6.59 o 
   1   1  12      419.44      449.67     17.24 o 
   2   1  12      172.55      152.06      6.97 o 
   3   1  12        0.08        2.83      4.18 o 
   4   1  12      104.94      114.33      8.42 o 
   5   1  12        0.94       -1.88      6.06 o 
   6   1  12        4.46        7.94      6.92 o 
  -6   2  12        6.89       10.19      9.84 o 
  -5   2  12       91.99       93.33      8.87 o 
  -4   2  12      136.01      140.74      8.27 o 
  -3   2  12        9.01       10.14      4.22 o 
  -2   2  12     1037.34     1007.56     21.96 o 
  -1   2  12       83.18       92.19      3.70 o 
   0   2  12       13.26       43.13      3.28 o 
   1   2  12      574.68      531.91     24.62 o 
   2   2  12       22.61       25.63      3.44 o 
   3   2  12      361.74      332.28     25.96 o 
   4   2  12       13.27        6.90      5.55 o 
   5   2  12       23.42       30.14      7.54 o 
   6   2  12        0.41       -9.21      9.54 o 
  -6   3  12       43.95       41.83     10.39 o 
  -5   3  12       16.02       24.61      7.81 o 
  -4   3  12       94.11      104.91      7.50 o 
  -3   3  12      186.60      185.11      6.40 o 
  -2   3  12      143.91      172.49      8.12 o 
  -1   3  12      867.42      825.42     14.50 o 
   0   3  12       85.30      129.80     10.00 o 
   1   3  12      130.24      123.08      5.18 o 
   2   3  12      201.66      187.11      8.29 o 
   3   3  12       16.18        9.63      6.11 o 
   4   3  12       73.71       60.11     14.53 o 
   5   3  12        1.72        4.35      7.77 o 
  -5   4  12       30.58       54.78     17.91 o 
  -4   4  12       58.55       59.53      7.65 o 
  -3   4  12       18.28       20.22      5.53 o 
  -2   4  12      482.56      472.32     21.33 o 
  -1   4  12        5.85        7.46      4.40 o 
   0   4  12      165.15      132.11      8.27 o 
   1   4  12      186.20      167.95      6.49 o 
   2   4  12       16.37       18.63      6.59 o 
   3   4  12      228.36      192.87     27.72 o 
   4   4  12        0.11        3.75      7.46 o 
   5   4  12       14.75        9.60      7.71 o 
  -5   5  12       17.25       12.84      9.71 o 
  -4   5  12       68.95       90.42     10.18 o 
  -3   5  12       99.51      103.08      8.03 o 
  -2   5  12       12.70       15.24      6.69 o 
  -1   5  12      334.37      288.67      7.58 o 
   0   5  12       18.54       32.18      5.66 o 
   1   5  12       86.20       86.38      9.93 o 
   2   5  12       40.39       29.68      6.98 o 
   3   5  12        8.63       12.27      8.20 o 
   4   5  12       17.35       11.39      8.40 o 
   5   5  12        2.94        6.91     11.53 o 
  -4   6  12       37.50       35.05      9.88 o 
  -3   6  12       11.89       10.79      9.35 o 
  -2   6  12      162.64      179.37     20.57 o 
  -1   6  12        2.85        0.49      5.69 o 
   0   6  12       99.31      101.72      8.07 o 
   1   6  12       35.18       39.31      8.81 o 
   2   6  12        1.73        0.48      8.20 o 
   3   6  12       36.85       39.97      9.46 o 
   4   6  12        0.08        6.47      8.52 o 
  -3   7  12       26.48       22.37     10.25 o 
  -2   7  12        0.02        0.98     10.31 o 
  -1   7  12       87.24       84.18     12.07 o 
   0   7  12        1.67        9.77      9.46 o 
   1   7  12       33.74       36.17      9.00 o 
   2   7  12       11.97       15.02      8.66 o 
   3   7  12        0.07        0.39      8.47 o 
  -1   8  12        6.65       31.72     13.16 o 
   0   8  12       23.94       16.27     10.90 o 
   1   8  12       12.99        2.15     10.49 o 
  -6   0  13       11.79       28.39     14.53 o 
  -5   0  13      272.57      252.53     17.72 o 
  -4   0  13       76.05       73.83     12.53 o 
  -3   0  13      323.82      258.00     13.19 o 
  -2   0  13      911.29      908.19      9.62 o 
  -1   0  13       56.38       54.24      6.80 o 
   0   0  13     6080.68     6496.56    101.35 o 
   1   0  13       87.48       73.81      5.78 o 
   2   0  13      134.94      132.78      6.85 o 
   3   0  13       64.70       60.09      6.09 o 
   4   0  13       53.75       46.29      9.93 o 
   5   0  13       24.25       22.36      9.08 o 
   6   0  13        0.44        0.37     10.05 o 
  -6   1  13       43.26       43.74     11.11 o 
  -5   1  13        3.37        2.88      8.52 o 
  -4   1  13      331.00      317.30     11.57 o 
  -3   1  13      133.63      137.68      6.80 o 
  -2   1  13       68.46       73.35      4.54 o 
  -1   1  13     2849.63     2742.69     83.25 o 
   0   1  13       11.21       28.51      4.10 o 
   1   1  13      953.95     1036.51     33.80 o 
   2   1  13       25.02       27.50      3.34 o 
   3   1  13       64.28       64.01      4.76 o 
   4   1  13      314.46      243.90     27.29 o 
   5   1  13        0.29       -8.93      6.29 o 
   6   1  13       11.29       17.06      6.97 o 
  -6   2  13        0.92        1.63      9.45 o 
  -5   2  13      175.51      177.84     14.46 o 
  -4   2  13       15.53       20.88      6.76 o 
  -3   2  13      234.07      241.45      8.34 o 
  -2   2  13      347.39      326.07      6.77 o 
  -1   2  13        0.25        8.87      5.89 o 
   0   2  13     2167.86     2373.74     61.65 o 
   1   2  13      138.00      136.74      5.98 o 
   2   2  13      169.85      177.10     11.23 o 
   3   2  13      129.91      117.62      9.97 o 
   4   2  13       52.07       38.81     17.12 o 
   5   2  13       38.31       27.49     12.99 o 
   6   2  13        0.18       -7.60     15.46 o 
  -6   3  13       44.45       43.83     10.89 o 
  -5   3  13        0.50        3.06      7.52 o 
  -4   3  13      182.97      187.51      9.14 o 
  -3   3  13       60.32       65.77      5.39 o 
  -2   3  13        1.71        3.54      4.43 o 
  -1   3  13     1083.89     1051.26     15.35 o 
   0   3  13      220.86      215.23      5.18 o 
   1   3  13      358.09      396.42     15.12 o 
   2   3  13       96.26       96.36      5.59 o 
   3   3  13        0.78        0.20      6.33 o 
   4   3  13      232.41      188.64     20.39 o 
   5   3  13        0.47        1.46      8.30 o 
  -5   4  13       57.36       54.56      8.61 o 
  -4   4  13       11.62       13.78      7.24 o 
  -3   4  13      123.16      143.92      6.91 o 
  -2   4  13      146.94      153.89      6.36 o 
  -1   4  13       23.94       20.86      4.50 o 
   0   4  13      481.99      515.50     20.56 o 
   1   4  13       41.31       41.05      5.60 o 
   2   4  13      102.28       95.12      9.37 o 
   3   4  13       66.98       62.57      6.98 o 
   4   4  13       18.29       17.47      7.52 o 
   5   4  13       14.21       14.55      7.77 o 
  -5   5  13        1.23        2.71      9.20 o 
  -4   5  13       66.57       62.80      9.56 o 
  -3   5  13       47.77       53.52      7.28 o 
  -2   5  13        5.40        7.23      6.93 o 
  -1   5  13      425.12      391.49     12.19 o 
   0   5  13       43.03       49.51      6.24 o 
   1   5  13      196.25      174.91      7.63 o 
   2   5  13       10.14        8.54      6.83 o 
   3   5  13        0.39        3.01      7.26 o 
   4   5  13       54.64       50.70      8.58 o 
  -4   6  13       18.34       14.39     12.53 o 
  -3   6  13       47.93       50.88      9.75 o 
  -2   6  13      101.47      103.81      9.23 o 
  -1   6  13       11.11        9.48      5.49 o 
   0   6  13      143.97      134.41      7.45 o 
   1   6  13       12.07       17.70      7.43 o 
   2   6  13       32.45       24.37      7.59 o 
   3   6  13       14.11       28.96      8.21 o 
   4   6  13        1.32       -5.54      7.47 o 
  -3   7  13       11.52        3.66      9.57 o 
  -2   7  13        7.55        2.25     10.44 o 
  -1   7  13       83.46       76.29     12.10 o 
   0   7  13        5.33       14.60      9.86 o 
   1   7  13       58.69       77.31     10.96 o 
   2   7  13        1.86        1.68      8.33 o 
   3   7  13        1.28       11.80      8.87 o 
   0   8  13       24.99       22.58     10.47 o 
  -6   0  14        4.75       17.46     14.79 o 
  -5   0  14      167.39      169.24     17.59 o 
  -4   0  14        9.66        1.33      9.20 o 
  -3   0  14      735.56      589.82     18.92 o 
  -2   0  14      291.84      300.37     14.26 o 
  -1   0  14       50.28       18.66      7.60 o 
   0   0  14     2442.15     2670.08     23.62 o 
   1   0  14        0.99       -6.43      4.70 o 
   2   0  14      481.65      448.61     22.99 o 
   3   0  14       17.56       14.05      6.18 o 
   4   0  14        7.62        2.25      6.07 o 
   5   0  14       14.57        8.40     13.33 o 
   6   0  14        0.26       -0.76     10.25 o 
  -6   1  14       11.55       18.96     10.64 o 
  -5   1  14       12.09       12.35      8.85 o 
  -4   1  14      371.91      356.76     13.04 o 
  -3   1  14       11.59        8.80      5.49 o 
  -2   1  14      350.80      334.21      6.29 o 
  -1   1  14     1701.72     1601.02     42.11 o 
   0   1  14       68.69       60.11      4.26 o 
   1   1  14      938.69     1015.21     24.80 o 
   2   1  14        0.37        3.15      3.34 o 
   3   1  14       95.52       98.45      6.65 o 
   4   1  14        5.42        5.24      5.01 o 
   5   1  14        1.03        0.94      6.00 o 
   6   1  14       10.40       15.33      9.51 o 
  -6   2  14        6.03        9.11     10.34 o 
  -5   2  14      101.10      108.50     10.89 o 
  -4   2  14        0.00       -2.34      6.56 o 
  -3   2  14      538.56      505.76     10.72 o 
  -2   2  14       31.64       33.56      4.48 o 
  -1   2  14       57.58       71.19      5.52 o 
   0   2  14      805.48      804.60     15.75 o 
   1   2  14        1.18        2.27      3.66 o 
   2   2  14      299.84      299.39     16.77 o 
   3   2  14       15.09       15.58      4.86 o 
   4   2  14        1.21       -2.26      5.68 o 
   5   2  14       19.73       12.25      6.82 o 
   6   2  14        0.03       -1.48     12.59 o 
  -5   3  14        0.74        6.44      7.64 o 
  -4   3  14      271.18      277.33     10.71 o 
  -3   3  14        2.16        5.59      4.80 o 
  -2   3  14      174.66      204.27      8.72 o 
  -1   3  14      723.12      718.16      8.31 o 
   0   3  14       25.41       27.00      3.80 o 
   1   3  14      422.39      432.82     12.35 o 
   2   3  14       29.25       28.64      5.11 o 
   3   3  14        5.57       14.31      6.19 o 
   4   3  14       23.29       27.89      7.63 o 
   5   3  14        0.10        5.32      7.39 o 
  -5   4  14       28.23       42.71      8.74 o 
  -4   4  14        0.15        3.02      6.66 o 
  -3   4  14      234.08      247.33      8.19 o 
  -2   4  14        7.84       11.95      6.10 o 
  -1   4  14       24.90       32.65      5.19 o 
   0   4  14      222.63      215.34      7.22 o 
   1   4  14        0.02        4.99      4.94 o 
   2   4  14      156.24      141.76      9.05 o 
   3   4  14        1.16        5.43      6.53 o 
   4   4  14        0.85        3.27      7.73 o 
   5   4  14        7.29        0.41      7.38 o 
  -5   5  14        0.90        4.11      9.73 o 
  -4   5  14       81.40       77.75     10.17 o 
  -3   5  14       10.61       11.83      7.11 o 
  -2   5  14       73.85       78.41      8.00 o 
  -1   5  14      291.80      286.13      7.83 o 
   0   5  14       34.59       37.04      6.75 o 
   1   5  14      219.73      186.09      8.46 o 
   2   5  14        0.16       -0.28      5.55 o 
   3   5  14        3.77        3.11      7.22 o 
   4   5  14       11.79        8.71      8.10 o 
  -4   6  14        2.80       -3.60     13.06 o 
  -3   6  14       82.27       79.29     18.06 o 
  -2   6  14       31.01       26.75      8.04 o 
  -1   6  14       11.25        5.37      7.25 o 
   0   6  14      129.96      124.95      7.55 o 
   1   6  14        0.23        1.54      6.65 o 
   2   6  14       70.17       64.02      8.76 o 
   3   6  14        0.88       14.88      8.69 o 
   4   6  14        2.03       12.58     11.19 o 
  -3   7  14        2.30       -5.96      9.08 o 
  -2   7  14       21.78       29.71     11.10 o 
  -1   7  14       41.58       50.25     12.01 o 
   0   7  14        9.41       11.38      7.24 o 
   1   7  14       58.90       57.79      9.83 o 
   2   7  14        0.53        9.03      8.24 o 
  -6   0  15       46.08       42.51     15.33 o 
  -5   0  15       32.47       37.71     13.19 o 
  -4   0  15        9.80        5.20     11.59 o 
  -3   0  15      665.17      635.26     19.32 o 
  -2   0  15       40.81       35.31      9.33 o 
  -1   0  15     1386.25     1118.08     21.59 o 
   0   0  15      531.60      618.86     11.93 o 
   1   0  15       78.95      100.82      7.40 o 
   2   0  15      653.72      588.30     12.45 o 
   3   0  15        3.87        6.08     10.39 o 
   4   0  15      108.87       88.59     17.46 o 
   5   0  15        2.03       -1.74      7.49 o 
   6   0  15        0.05       -6.95      8.26 o 
  -6   1  15        1.88        2.58      9.84 o 
  -5   1  15       27.95       38.27     10.14 o 
  -4   1  15      228.90      234.70     11.40 o 
  -3   1  15       26.20       18.50      6.40 o 
  -2   1  15      354.30      355.83      8.62 o 
  -1   1  15      746.28      718.11     32.26 o 
   0   1  15      301.49      288.70      9.31 o 
   1   1  15      542.58      565.13      8.87 o 
   2   1  15       51.37       69.39      4.28 o 
   3   1  15        1.74        2.72      4.02 o 
   4   1  15        0.72       -0.52      4.75 o 
   5   1  15        8.14        4.02      5.53 o 
   6   1  15        4.01        4.21      5.96 o 
  -6   2  15       29.61       35.29     10.78 o 
  -5   2  15       41.61       36.52      9.28 o 
  -4   2  15       17.30       21.41      6.78 o 
  -3   2  15      555.93      519.78     17.41 o 
  -2   2  15        6.59        5.72      4.45 o 
  -1   2  15     1021.59      967.04     20.66 o 
   0   2  15      122.79      113.17      4.58 o 
   1   2  15       88.17       91.94      6.54 o 
   2   2  15      259.05      248.46     13.95 o 
   3   2  15        9.11       10.77      4.92 o 
   4   2  15       36.47       39.26      5.69 o 
   5   2  15        2.92        2.90      8.19 o 
  -5   3  15       50.34       59.97      8.68 o 
  -4   3  15      208.94      215.87     13.57 o 
  -3   3  15       32.20       27.48      6.47 o 
  -2   3  15      469.42      453.23     16.31 o 
  -1   3  15       45.80       48.42      4.32 o 
   0   3  15      281.95      260.81      8.35 o 
   1   3  15      269.07      259.79      8.09 o 
   2   3  15        1.13        4.19      4.42 o 
   3   3  15        5.16        7.87      6.66 o 
   4   3  15       14.70       16.70      7.47 o 
   5   3  15        1.87       -2.07      7.33 o 
  -5   4  15       29.50       36.82      8.73 o 
  -4   4  15       10.93       16.22      7.23 o 
  -3   4  15      239.28      234.82      8.00 o 
  -2   4  15       14.38        9.10      6.80 o 
  -1   4  15      332.38      317.66      8.24 o 
   0   4  15       55.71       57.38      5.75 o 
   1   4  15       42.23       44.97      5.69 o 
   2   4  15      121.08      106.73      6.41 o 
   3   4  15       21.24       25.75      7.33 o 
   4   4  15        5.29        7.28      7.66 o 
   5   4  15        1.41        1.95      7.56 o 
  -4   5  15       55.30       58.62     12.06 o 
  -3   5  15        1.41        1.51      7.30 o 
  -2   5  15      167.21      167.52      9.15 o 
  -1   5  15       18.39       27.32      7.48 o 
   0   5  15      113.07      102.20      6.78 o 
   1   5  15      136.85      127.51      7.59 o 
   2   5  15        4.30        4.01      5.63 o 
   3   5  15       18.91       25.35      7.62 o 
   4   5  15        4.87       -8.52      8.46 o 
  -4   6  15        2.47        0.40     12.13 o 
  -3   6  15       75.39       69.70      8.51 o 
  -2   6  15        0.41       -9.50      7.94 o 
  -1   6  15      105.22      116.98      9.30 o 
   0   6  15       57.27       61.26      7.40 o 
   1   6  15        8.11        5.42      6.57 o 
   2   6  15       80.55       85.13      8.04 o 
   3   6  15        3.58        7.03      8.54 o 
  -2   7  15       31.76       41.45     10.78 o 
  -1   7  15        9.81       11.20     11.29 o 
   0   7  15       19.65       14.57      8.53 o 
   1   7  15       30.45       38.01      7.76 o 
   2   7  15        2.73        0.92      7.20 o 
  -6   0  16       77.38       83.42     16.52 o 
  -5   0  16        0.45       11.46     13.46 o 
  -4   0  16       66.65       73.29     12.66 o 
  -3   0  16      459.64      479.48     18.12 o 
  -2   0  16       54.00       70.10     11.33 o 
  -1   0  16      371.57      348.62     13.33 o 
   0   0  16       85.77       90.19      7.00 o 
   1   0  16      231.07      236.96      9.20 o 
   2   0  16      610.16      564.36     12.62 o 
   3   0  16      223.74      174.23     15.86 o 
   4   0  16      147.85      134.66     23.32 o 
   5   0  16        0.02       -3.98      6.69 o 
  -6   1  16        0.62        7.09     10.50 o 
  -5   1  16       75.21       72.52     10.11 o 
  -4   1  16       84.66       79.16      9.16 o 
  -3   1  16      156.65      131.75      7.62 o 
  -2   1  16      235.96      259.85      8.37 o 
  -1   1  16      571.94      516.33     18.22 o 
   0   1  16      437.08      421.50      7.71 o 
   1   1  16      218.64      232.49      7.25 o 
   2   1  16      225.97      254.55      7.57 o 
   3   1  16      424.34      369.83     17.52 o 
   4   1  16        7.26       -0.05      5.28 o 
   5   1  16       13.27       10.01      5.39 o 
  -6   2  16       46.06       49.12     10.97 o 
  -5   2  16        2.97        5.06      9.24 o 
  -4   2  16       60.68       54.93      7.61 o 
  -3   2  16      393.58      388.81     11.22 o 
  -2   2  16       75.32       87.67      5.38 o 
  -1   2  16      299.14      339.56     12.83 o 
   0   2  16        6.29       10.66      3.99 o 
   1   2  16      223.29      234.96     12.30 o 
   2   2  16      172.10      186.65      6.81 o 
   3   2  16       67.19       68.38      7.89 o 
   4   2  16       38.56       28.52      6.12 o 
   5   2  16        0.01        5.85      8.33 o 
  -5   3  16       74.85       69.70      9.13 o 
  -4   3  16       78.66       82.22      7.94 o 
  -3   3  16      147.24      131.28      8.17 o 
  -2   3  16      440.20      461.10     10.31 o 
  -1   3  16       37.26       53.02      5.70 o 
   0   3  16      454.67      439.47      8.36 o 
   1   3  16       93.62       93.46      5.55 o 
   2   3  16       95.33      107.96      7.44 o 
   3   3  16      179.05      140.75     11.59 o 
   4   3  16        4.30        1.19      7.61 o 
   5   3  16        3.95       -1.61      7.25 o 
  -5   4  16        5.02        4.88      8.26 o 
  -4   4  16       40.77       45.65      8.26 o 
  -3   4  16      142.58      128.95     10.91 o 
  -2   4  16       37.29       33.87      7.42 o 
  -1   4  16       93.51      106.07     14.66 o 
   0   4  16        5.66        8.98      5.46 o 
   1   4  16       93.46       95.06      6.21 o 
   2   4  16       61.19       57.52      6.24 o 
   3   4  16        0.25        4.71      6.91 o 
   4   4  16        3.83        1.88      9.59 o 
   5   4  16        0.03        2.51      7.23 o 
  -4   5  16       16.44       17.52      9.42 o 
  -3   5  16       33.14       25.00      7.75 o 
  -2   5  16      153.90      183.79      9.67 o 
  -1   5  16        3.29        0.39      6.71 o 
   0   5  16      135.11      117.85      7.44 o 
   1   5  16       47.07       44.94      6.87 o 
   2   5  16       23.95       23.84      6.53 o 
   3   5  16       63.12       52.79      8.56 o 
   4   5  16        0.00        0.80      8.04 o 
  -3   6  16       35.75       37.72      8.48 o 
  -2   6  16        6.78        4.16      7.97 o 
  -1   6  16       35.43       41.34     10.21 o 
   0   6  16       11.72        7.96      7.18 o 
   1   6  16       23.68       31.13      9.19 o 
   2   6  16       50.61       59.53      7.94 o 
   3   6  16        2.68        1.61      9.12 o 
  -2   7  16       29.04       45.06     10.94 o 
  -1   7  16        0.04      -10.51     12.99 o 
   0   7  16       24.05       26.23      7.74 o 
   1   7  16        8.85        6.94      8.03 o 
   2   7  16        4.36        5.14      7.74 o 
  -6   0  17        6.03       15.73     15.46 o 
  -5   0  17       23.57       20.79     15.06 o 
  -4   0  17      106.84      113.01     13.46 o 
  -3   0  17      200.98      194.16     13.99 o 
  -2   0  17      109.09      163.65     13.86 o 
  -1   0  17      136.81      109.01     10.53 o 
   0   0  17       15.46       14.84      6.36 o 
   1   0  17      143.38      160.49      9.28 o 
   2   0  17      328.35      291.75     10.40 o 
   3   0  17      387.33      341.91     25.72 o 
   4   0  17       38.77       30.96      8.60 o 
   5   0  17        0.49       -0.17      8.77 o 
  -6   1  17        1.45        4.64     10.45 o 
  -5   1  17       90.05       92.82     19.66 o 
  -4   1  17        2.25        3.29      7.58 o 
  -3   1  17      244.55      213.22     10.77 o 
  -2   1  17       73.38       78.67      6.13 o 
  -1   1  17        1.72       16.91      4.88 o 
   0   1  17      261.35      256.52      6.94 o 
   1   1  17       39.63       41.01      4.27 o 
   2   1  17      290.12      308.94     12.49 o 
   3   1  17       59.74       50.39      5.75 o 
   4   1  17        4.92       -1.99      6.81 o 
   5   1  17       10.76        8.21      7.93 o 
  -5   2  17        2.97        4.34      9.41 o 
  -4   2  17       80.15       82.79      8.20 o 
  -3   2  17      204.80      195.32     10.85 o 
  -2   2  17       90.59      126.60      6.62 o 
  -1   2  17      207.36      222.71      9.74 o 
   0   2  17       17.11       12.83      4.25 o 
   1   2  17      166.15      169.13      6.50 o 
   2   2  17       73.64       83.08      5.92 o 
   3   2  17      226.74      213.51     34.55 o 
   4   2  17        4.11        7.20      7.28 o 
   5   2  17        0.71        0.91      7.13 o 
  -5   3  17       53.18       48.32      8.97 o 
  -4   3  17        7.11        5.23      7.11 o 
  -3   3  17      222.27      215.04      9.17 o 
  -2   3  17      156.88      166.03      6.80 o 
  -1   3  17       63.66       94.29      6.52 o 
   0   3  17      351.19      314.06      8.16 o 
   1   3  17        7.60        4.92      5.15 o 
   2   3  17      246.85      241.93     16.73 o 
   3   3  17        2.14        1.74      7.04 o 
   4   3  17        1.72        0.34      6.99 o 
   5   3  17        3.16        5.70      7.54 o 
  -5   4  17        0.04        8.04      8.58 o 
  -4   4  17       49.71       49.53     11.96 o 
  -3   4  17       66.56       71.38      9.42 o 
  -2   4  17       43.03       55.04      7.60 o 
  -1   4  17      124.65      130.40      9.99 o 
   0   4  17        2.48        1.43      5.21 o 
   1   4  17       88.35       80.89      6.43 o 
   2   4  17       16.03       17.73      5.61 o 
   3   4  17       63.69       50.52      9.73 o 
   4   4  17        0.51       -2.35      9.26 o 
  -4   5  17        0.90        1.87      9.09 o 
  -3   5  17       75.69       65.74      9.69 o 
  -2   5  17       36.71       44.43      8.11 o 
  -1   5  17       29.10       41.47      7.76 o 
   0   5  17       90.83       84.92      7.03 o 
   1   5  17        4.51        4.27      5.91 o 
   2   5  17       51.86       46.44      7.00 o 
   3   5  17        9.13       13.15      8.37 o 
   4   5  17        3.87        5.44      8.01 o 
  -3   6  17        8.13       10.13      9.23 o 
  -2   6  17       25.43       19.98      9.51 o 
  -1   6  17       39.87       43.39      8.19 o 
   0   6  17        0.26        3.88      7.13 o 
   1   6  17       28.67       32.34      7.12 o 
   2   6  17       12.48       10.68      7.14 o 
   3   6  17       11.53       12.54      9.15 o 
  -2   7  17        7.27        5.84     10.99 o 
  -1   7  17        3.97        2.24     10.46 o 
   0   7  17       18.68       20.41      8.53 o 
   1   7  17        0.25        4.55      7.06 o 
  -5   0  18       57.58       32.12     15.73 o 
  -4   0  18       95.87       90.22     13.46 o 
  -3   0  18        4.12        4.13     10.13 o 
  -2   0  18     3722.36     3294.40     44.64 o 
  -1   0  18       28.84       18.66      8.93 o 
   0   0  18      313.43      347.70     15.26 o 
   1   0  18       28.31       23.78      7.53 o 
   2   0  18       34.50       44.80      7.49 o 
   3   0  18      419.24      385.68     20.39 o 
   4   0  18        1.48        0.24      6.94 o 
   5   0  18        1.85        2.03      6.95 o 
  -5   1  18       72.97       74.87     10.43 o 
  -4   1  18       49.00       43.17     11.06 o 
  -3   1  18      146.07      151.41     10.25 o 
  -2   1  18      275.20      303.74      9.45 o 
  -1   1  18      524.86      530.17     12.99 o 
   0   1  18      124.36      117.57      5.63 o 
   1   1  18       14.83       19.43      5.04 o 
   2   1  18      328.88      345.13     12.43 o 
   3   1  18        0.92        2.63      5.02 o 
   4   1  18        4.63        7.78      5.37 o 
   5   1  18        5.89        2.55      5.76 o 
  -5   2  18       23.07       25.47      9.87 o 
  -4   2  18       64.30       65.13      9.63 o 
  -3   2  18       29.31       25.25      7.19 o 
  -2   2  18     1836.91     1639.72     35.19 o 
  -1   2  18      117.65      121.90      7.44 o 
   0   2  18      169.02      188.35      6.46 o 
   1   2  18       52.04       58.56      5.44 o 
   2   2  18       25.68       34.68      5.59 o 
   3   2  18      244.19      242.48     26.18 o 
   4   2  18        0.21       -1.09      6.84 o 
   5   2  18        2.44        8.34      6.98 o 
  -5   3  18       26.94       30.85      8.67 o 
  -4   3  18       13.94       18.91      7.32 o 
  -3   3  18      153.94      152.28      9.00 o 
  -2   3  18      166.11      174.76      7.24 o 
  -1   3  18      394.34      407.50      9.75 o 
   0   3  18      179.52      164.05      7.09 o 
   1   3  18       23.65       36.30      6.07 o 
   2   3  18      291.52      279.03     23.06 o 
   3   3  18        0.54        0.45      7.20 o 
   4   3  18       25.46       23.74      7.76 o 
   5   3  18        1.54       -0.94      7.68 o 
  -5   4  18        8.71       14.59      8.72 o 
  -4   4  18       35.73       41.83     10.21 o 
  -3   4  18       16.35        6.70      8.71 o 
  -2   4  18      409.30      356.78     21.34 o 
  -1   4  18       95.27      100.11     22.19 o 
   0   4  18       54.83       62.65      6.44 o 
   1   4  18       36.92       35.96      6.23 o 
   2   4  18        1.93        6.84      5.61 o 
   3   4  18       51.18       47.23      7.97 o 
   4   4  18        0.70        0.63      8.16 o 
  -4   5  18        5.31        7.24     10.03 o 
  -3   5  18       82.62       70.79     12.39 o 
  -2   5  18       21.13       30.14      8.19 o 
  -1   5  18      115.84      113.78     10.45 o 
   0   5  18       41.75       46.65      7.17 o 
   1   5  18        4.86        3.27      5.94 o 
   2   5  18       52.95       64.62      7.42 o 
   3   5  18        3.97        0.92      7.62 o 
   4   5  18        9.94        7.80      9.39 o 
  -3   6  18        0.11       -0.78      9.50 o 
  -2   6  18       82.87       71.26      8.89 o 
  -1   6  18       15.64       10.84      8.48 o 
   0   6  18       23.56       26.15      9.65 o 
   1   6  18       12.95       12.37      7.01 o 
   2   6  18        0.10       -4.23      6.51 o 
   3   6  18        8.95       17.55     11.79 o 
  -1   7  18       17.21        6.46     11.12 o 
   0   7  18       11.37       13.49      9.44 o 
   1   7  18        1.58        3.15      8.04 o 
  -5   0  19       64.06       58.24     16.39 o 
  -4   0  19       74.38       72.63     13.33 o 
  -3   0  19       76.52       87.15     12.79 o 
  -2   0  19       75.63      116.47     14.39 o 
  -1   0  19        1.37        4.80      8.00 o 
   0   0  19      558.07      717.04     20.92 o 
   1   0  19        3.00        1.42      6.52 o 
   2   0  19      424.28      457.78     15.33 o 
   3   0  19       97.93       98.03     12.86 o 
   4   0  19        2.64        5.10      8.28 o 
   5   0  19        2.82        1.88      8.19 o 
  -5   1  19       35.13       41.06     10.10 o 
  -4   1  19      147.17      106.41      9.89 o 
  -3   1  19       68.36       59.25      8.62 o 
  -2   1  19        9.36        7.04      6.61 o 
  -1   1  19      632.61      644.57     13.76 o 
   0   1  19       79.37       76.18      5.31 o 
   1   1  19      140.86      181.18      7.69 o 
   2   1  19      254.53      254.36      8.34 o 
   3   1  19       28.11       17.11      5.73 o 
   4   1  19       23.63       21.77      5.68 o 
   5   1  19        1.38        2.51      5.24 o 
  -5   2  19       44.38       40.76     10.32 o 
  -4   2  19       42.16       48.04      7.92 o 
  -3   2  19       16.04       18.82      6.95 o 
  -2   2  19       56.06       87.53     11.77 o 
  -1   2  19       44.55       45.47      6.67 o 
   0   2  19      318.69      364.83      8.27 o 
   1   2  19       16.08       20.35      5.14 o 
   2   2  19      239.14      229.04     15.17 o 
   3   2  19       81.33       73.27      8.11 o 
   4   2  19        1.11        8.10      7.64 o 
   5   2  19        4.58        8.72      8.18 o 
  -5   3  19        8.46        8.61      8.19 o 
  -4   3  19       69.58       53.86      8.29 o 
  -3   3  19       44.75       50.57      7.55 o 
  -2   3  19        0.09        0.11      6.39 o 
  -1   3  19      339.23      316.71     15.16 o 
   0   3  19       69.72       61.91      6.01 o 
   1   3  19      111.52      116.72      6.79 o 
   2   3  19        2.30        8.49      5.73 o 
   3   3  19        0.85       -1.77      7.36 o 
   4   3  19       36.15       30.03      8.38 o 
  -4   4  19       17.93        5.54      9.88 o 
  -3   4  19        1.44        1.73      8.86 o 
  -2   4  19       66.06       75.64      8.35 o 
  -1   4  19       33.62       27.38      8.64 o 
   0   4  19      134.54      133.96      9.24 o 
   1   4  19       10.31        7.89      5.68 o 
   2   4  19       45.36       41.23      6.78 o 
   3   4  19       24.01       24.95      8.03 o 
   4   4  19        0.93       -1.94      8.48 o 
  -4   5  19       27.06       22.74      9.98 o 
  -3   5  19       39.56       43.11      9.69 o 
  -2   5  19        6.30        5.02      8.15 o 
  -1   5  19      110.77      100.99      8.98 o 
   0   5  19       11.57       21.25      7.90 o 
   1   5  19       33.23       31.65      7.11 o 
   2   5  19        3.67        4.57      6.23 o 
   3   5  19        0.04       -1.45      7.97 o 
  -3   6  19        3.81        4.00      9.19 o 
  -2   6  19       47.71       41.33      8.95 o 
  -1   6  19        0.49       -1.09      8.51 o 
   0   6  19       52.40       51.38     10.81 o 
   1   6  19        1.59       -6.82      6.69 o 
   2   6  19        0.34        1.06      6.90 o 
  -1   7  19       23.21       14.64      9.01 o 
   0   7  19        4.20        3.93      9.21 o 
  -5   0  20       47.07       49.04     15.99 o 
  -4   0  20       35.12       36.25     13.46 o 
  -3   0  20      374.02      319.56     19.32 o 
  -2   0  20       17.27       16.92     10.26 o 
  -1   0  20       34.99       30.25      8.93 o 
   0   0  20      438.77      546.27     25.12 o 
   1   0  20        2.18       -5.97      7.07 o 
   2   0  20      340.78      398.58     21.99 o 
   3   0  20        0.49        8.44      7.30 o 
   4   0  20        7.86       11.02      8.62 o 
   5   0  20        5.14        7.88     10.13 o 
  -5   1  20        4.40        6.76      9.61 o 
  -4   1  20      162.60      124.71     10.90 o 
  -3   1  20       30.37       41.18      9.24 o 
  -2   1  20       53.86       44.80      8.40 o 
  -1   1  20      298.08      277.54      9.45 o 
   0   1  20       23.43       28.00      5.42 o 
   1   1  20      256.64      301.59     21.76 o 
   2   1  20       15.33        8.78      6.22 o 
   3   1  20        2.85       -2.00      5.75 o 
   4   1  20       21.30       15.36      6.33 o 
   5   1  20        0.08        2.34      6.27 o 
  -5   2  20       43.88       46.89     10.65 o 
  -4   2  20       14.07       12.03      7.72 o 
  -3   2  20      184.41      168.86      9.42 o 
  -2   2  20       14.36       19.12      6.89 o 
  -1   2  20        1.75        0.83      6.47 o 
   0   2  20      258.96      280.08      9.44 o 
   1   2  20        9.01        9.21      5.27 o 
   2   2  20      131.51      155.30     15.19 o 
   3   2  20        9.87        3.52      7.79 o 
   4   2  20        1.84       -1.86      8.33 o 
   5   2  20        7.15        9.72      9.33 o 
  -5   3  20        0.11        8.25      8.35 o 
  -4   3  20       96.25       86.52      9.28 o 
  -3   3  20       18.92       15.79      7.48 o 
  -2   3  20       52.89       44.00      8.47 o 
  -1   3  20       86.55       86.57     10.51 o 
   0   3  20       12.68       11.33      5.91 o 
   1   3  20      171.69      168.37      9.69 o 
   2   3  20       14.28       10.89      8.27 o 
   3   3  20        3.41       -2.16      8.55 o 
   4   3  20       18.01       17.68     10.13 o 
  -4   4  20        3.55       12.51     10.47 o 
  -3   4  20       45.59       41.37      9.99 o 
  -2   4  20       40.17       47.39      9.78 o 
  -1   4  20        0.44       -0.26      8.55 o 
   0   4  20      129.31      133.51     11.33 o 
   1   4  20        7.51        2.52      6.11 o 
   2   4  20       22.45       19.10     10.26 o 
   3   4  20        9.81       12.94      8.43 o 
   4   4  20        0.12       -2.45      8.61 o 
  -3   5  20        0.74       -8.49      9.17 o 
  -2   5  20       29.52       26.41      8.78 o 
  -1   5  20       43.31       41.69      9.93 o 
   0   5  20        0.77        3.71      8.90 o 
   1   5  20       65.75       61.19      7.39 o 
   2   5  20        1.08       -1.56      8.86 o 
   3   5  20        4.15        8.67      8.89 o 
  -2   6  20       28.23       27.90      8.99 o 
  -1   6  20        7.15        4.45      8.60 o 
   0   6  20       49.92       51.93     10.99 o 
   1   6  20        0.10       -2.05      7.01 o 
   2   6  20       10.60       11.59     10.03 o 
  -5   0  21       26.78       23.59     14.53 o 
  -4   0  21        0.75        6.26     14.79 o 
  -3   0  21      172.63      147.39     15.33 o 
  -2   0  21       40.64       25.45     11.99 o 
  -1   0  21      154.00      150.99     14.13 o 
   0   0  21      202.66      209.89     10.72 o 
   1   0  21       28.61       15.20      8.82 o 
   2   0  21      236.29      263.84     12.51 o 
   3   0  21        4.84       -4.69      9.59 o 
   4   0  21        6.09       -1.57      9.05 o 
   5   0  21        5.07        0.52      9.00 o 
  -5   1  21        4.43        7.63     10.32 o 
  -4   1  21      119.09      113.80     11.02 o 
  -3   1  21      413.47      393.04     21.19 o 
  -2   1  21      204.13      184.72     11.54 o 
  -1   1  21       90.15       84.13      7.93 o 
   0   1  21        4.43        4.07      6.24 o 
   1   1  21      910.30      882.71     36.31 o 
   2   1  21       15.31        9.37      6.40 o 
   3   1  21        8.56       11.31      5.97 o 
   4   1  21        6.53        3.89      6.33 o 
   5   1  21        0.76       -2.97      8.00 o 
  -5   2  21       29.66       25.42     10.68 o 
  -4   2  21        0.22        1.71      8.47 o 
  -3   2  21      130.90      111.68      8.78 o 
  -2   2  21       32.48       33.68      8.41 o 
  -1   2  21       94.14      104.17      8.43 o 
   0   2  21      111.92      116.04      6.73 o 
   1   2  21       32.56       36.80      6.32 o 
   2   2  21      100.18      118.96     10.61 o 
   3   2  21        2.28       -5.44      8.76 o 
   4   2  21        1.65        2.25      9.14 o 
  -4   3  21       79.24       84.20      9.40 o 
  -3   3  21       53.08       54.98      8.12 o 
  -2   3  21      108.25      106.24      8.68 o 
  -1   3  21        7.58        4.61      8.79 o 
   0   3  21        4.82       10.63      7.72 o 
   1   3  21      363.62      333.47     21.90 o 
   2   3  21        0.41       -2.38      8.32 o 
   3   3  21        7.88        8.49      9.10 o 
   4   3  21        2.74        4.56      8.38 o 
  -4   4  21        0.31       -7.61     10.17 o 
  -3   4  21       59.11       44.46     10.22 o 
  -2   4  21       35.10       37.19      9.59 o 
  -1   4  21       47.21       45.33      9.18 o 
   0   4  21       62.22       53.52      8.84 o 
   1   4  21        2.50        5.18      6.53 o 
   2   4  21       23.02       24.84      8.89 o 
   3   4  21        6.68        2.23      9.15 o 
   4   4  21        0.57       -0.31      8.27 o 
  -3   5  21        4.57       -4.07      9.06 o 
  -2   5  21       35.65       31.14     10.48 o 
  -1   5  21       14.66       21.17      9.65 o 
   0   5  21        4.18        2.89      8.84 o 
   1   5  21      113.27      122.78      8.77 o 
   2   5  21        1.20        1.57      9.15 o 
   3   5  21        5.75       13.98      9.14 o 
  -2   6  21       12.56       10.73      8.49 o 
  -1   6  21       22.35       13.12      9.36 o 
   0   6  21       24.17       24.81     10.31 o 
   1   6  21        3.11        3.33      7.06 o 
   2   6  21        9.97        4.80      9.54 o 
  -5   0  22        9.11        7.60     14.39 o 
  -4   0  22        7.38       15.19     13.86 o 
  -3   0  22       88.42       73.29     15.19 o 
  -2   0  22       11.63        8.00     13.86 o 
  -1   0  22      173.52      170.04     14.93 o 
   0   0  22       31.69       37.45     12.93 o 
   1   0  22      422.87      444.85     13.74 o 
   2   0  22       44.96       41.87      9.54 o 
   3   0  22        4.98        1.54      8.26 o 
   4   0  22        3.27       -2.94      8.92 o 
  -5   1  22       19.19       21.35     11.13 o 
  -4   1  22       50.74       52.81     15.39 o 
  -3   1  22       48.53       43.50     10.54 o 
  -2   1  22      197.79      178.77     11.23 o 
  -1   1  22        9.14        3.74      7.86 o 
   0   1  22       44.76       61.63      7.40 o 
   1   1  22        9.97       29.09      6.57 o 
   2   1  22       13.78       20.05      6.07 o 
   3   1  22       21.77       28.49      6.25 o 
   4   1  22        0.02        2.41      6.25 o 
  -5   2  22       10.88       14.12     10.89 o 
  -4   2  22       12.19       21.09      9.75 o 
  -3   2  22      100.01      103.37      9.06 o 
  -2   2  22        4.84        2.50      6.83 o 
  -1   2  22      171.13      178.91      9.68 o 
   0   2  22       11.10        1.84      7.06 o 
   1   2  22      164.95      175.55     11.54 o 
   2   2  22       24.00       27.52      8.65 o 
   3   2  22        0.26        7.03      8.42 o 
   4   2  22        1.05       -1.57      9.99 o 
  -4   3  22       43.40       42.53      8.97 o 
  -3   3  22       63.60       50.99      8.41 o 
  -2   3  22       83.22       92.94     11.75 o 
  -1   3  22        1.16        1.17      9.98 o 
   0   3  22       35.28       40.51      8.55 o 
   1   3  22        5.14       11.57      6.71 o 
   2   3  22       21.68       11.59      8.87 o 
   3   3  22        3.10        3.01      9.31 o 
   4   3  22        0.02        0.26      8.86 o 
  -4   4  22        5.58        5.20     10.37 o 
  -3   4  22       62.89       71.43     17.26 o 
  -2   4  22        2.90        3.83      9.50 o 
  -1   4  22       96.01      101.72     11.15 o 
   0   4  22        9.19       10.00      8.74 o 
   1   4  22       22.10       23.75      6.60 o 
   2   4  22       14.82       17.11      9.09 o 
   3   4  22        1.77       -1.12      9.18 o 
  -3   5  22       15.43       19.37     10.27 o 
  -2   5  22       24.06       23.85     10.60 o 
  -1   5  22        2.90       -0.96      9.88 o 
   0   5  22       18.14       18.59      9.73 o 
   1   5  22        5.52       13.94      7.23 o 
   2   5  22       11.49       13.89     10.25 o 
  -1   6  22       24.78       32.37      9.88 o 
   0   6  22        5.70       -0.81     11.21 o 
   1   6  22        3.14        2.78      9.92 o 
  -5   0  23        0.12      -12.13     15.73 o 
  -4   0  23      179.47      165.11     18.52 o 
  -3   0  23       24.10       22.92     12.79 o 
  -2   0  23        6.60        1.47     14.79 o 
  -1   0  23      109.60      115.41     13.59 o 
   0   0  23       10.12       -1.33     12.53 o 
   1   0  23       15.80       27.99      9.08 o 
   2   0  23       13.04        9.47      9.31 o 
   3   0  23        5.44        5.59      8.89 o 
   4   0  23        3.22       10.83     10.59 o 
  -5   1  23       24.49       28.38     11.57 o 
  -4   1  23       32.64       32.11     10.22 o 
  -3   1  23      144.50      141.89     14.26 o 
  -2   1  23      101.26       83.03     13.13 o 
  -1   1  23        7.14        0.05     10.39 o 
   0   1  23       76.44      102.56     10.60 o 
   1   1  23      168.02      185.52     24.06 o 
   2   1  23       87.46       93.81      8.04 o 
   3   1  23       23.83       11.36      6.54 o 
   4   1  23        1.58        9.15      6.54 o 
  -4   2  23      134.33      116.66     12.01 o 
  -3   2  23       54.35       49.46      8.55 o 
  -2   2  23       20.55       15.84      7.55 o 
  -1   2  23      147.59      145.66     15.55 o 
   0   2  23       15.21        5.42      7.46 o 
   1   2  23       19.03       28.39      7.46 o 
   2   2  23       12.86       10.44      8.21 o 
   3   2  23        2.31        7.35      9.47 o 
   4   2  23        1.63        2.46     10.39 o 
  -4   3  23       19.68       20.34      8.33 o 
  -3   3  23       96.90       84.40      8.93 o 
  -2   3  23       44.67       43.17     10.98 o 
  -1   3  23       11.09        6.87     12.79 o 
   0   3  23       35.17       49.78      9.35 o 
   1   3  23       31.99       33.68      7.59 o 
   2   3  23       54.50       59.04     10.88 o 
   3   3  23        0.74       -3.30      8.83 o 
   4   3  23        0.70        3.15     15.33 o 
  -3   4  23       49.35       39.74     10.72 o 
  -2   4  23       20.44       19.11     10.22 o 
  -1   4  23       87.37      103.05     11.04 o 
   0   4  23        3.97        6.24      9.71 o 
   1   4  23       16.22       25.26      7.42 o 
   2   4  23       16.68       24.39      8.84 o 
   3   4  23        1.44        5.12      9.57 o 
  -3   5  23       25.51       13.34     10.45 o 
  -2   5  23       13.83       22.54     11.10 o 
  -1   5  23        0.26        5.03     10.28 o 
   0   5  23       10.70       21.66     10.89 o 
   1   5  23       18.00       17.98      9.42 o 
   2   5  23       18.18       17.62      8.97 o 
  -1   6  23       15.71       14.37      9.36 o 
   0   6  23        0.05        2.85     11.29 o 
  -4   0  24        7.82        4.26     14.26 o 
  -3   0  24        5.21       -7.06     13.73 o 
  -2   0  24       46.41       33.85     16.26 o 
  -1   0  24       61.65       56.90     13.86 o 
   0   0  24       14.95       23.72     14.13 o 
   1   0  24        9.24        9.35      9.74 o 
   2   0  24       12.50        9.51      8.76 o 
   3   0  24        7.93       10.85     10.56 o 
   4   0  24        3.98       -5.46     10.03 o 
  -4   1  24        1.79       -0.88     10.24 o 
  -3   1  24       97.35       74.77     10.74 o 
  -2   1  24       30.84       20.19     10.08 o 
  -1   1  24       38.42       51.22     10.62 o 
   0   1  24        3.37        8.04      9.94 o 
   1   1  24       52.24       52.89      7.69 o 
   2   1  24       63.91       71.37      8.55 o 
   3   1  24       13.37       20.31      7.61 o 
   4   1  24        3.90       -0.64      8.65 o 
  -4   2  24        1.33        0.54     10.22 o 
  -3   2  24       19.68       22.49      8.66 o 
  -2   2  24       73.08       73.31      8.85 o 
  -1   2  24       92.32       88.70     10.28 o 
   0   2  24        2.66        8.30      7.49 o 
   1   2  24        1.02        5.00      6.87 o 
   2   2  24       10.12       11.84      9.16 o 
   3   2  24       12.33       18.96     10.52 o 
   4   2  24        3.11        8.64      9.51 o 
  -4   3  24        2.81       -1.69      8.56 o 
  -3   3  24       46.96       42.56     11.19 o 
  -2   3  24       23.83       22.11     10.93 o 
  -1   3  24       23.44       30.31     10.13 o 
   0   3  24       20.74       37.29     10.07 o 
   1   3  24        2.66        2.81      7.35 o 
   2   3  24       30.04       32.42     10.28 o 
   3   3  24        0.25        5.83      9.26 o 
  -3   4  24       17.50        6.04     12.19 o 
  -2   4  24       57.28       62.68     12.52 o 
  -1   4  24       49.33       55.95     11.37 o 
   0   4  24        0.11        5.26     10.14 o 
   1   4  24        6.45       11.43      9.37 o 
   2   4  24       10.06        6.67     10.04 o 
   3   4  24       10.89       15.40     12.13 o 
  -2   5  24        7.11       14.93     10.55 o 
  -1   5  24        6.93        5.96     10.76 o 
   0   5  24       18.88       44.53     11.62 o 
   1   5  24        0.96        4.01      8.95 o 
   2   5  24        9.08       13.64      9.47 o 
  -4   0  25       26.87       29.32     17.06 o 
  -3   0  25        0.09      -13.86     14.39 o 
  -2   0  25       61.17       62.90     17.32 o 
  -1   0  25       26.89        8.26     11.46 o 
   0   0  25      350.68      408.72     22.65 o 
   1   0  25        5.32        5.98     10.99 o 
   2   0  25        3.50        2.33      9.99 o 
   3   0  25        4.91        8.66     17.19 o 
   4   0  25        5.88        5.90      9.75 o 
  -4   1  25       10.36        0.25     10.12 o 
  -3   1  25       58.17       43.26     10.16 o 
  -2   1  25        0.15      -14.49      9.66 o 
  -1   1  25       63.19       76.40     11.86 o 
   0   1  25      103.93      154.11     13.26 o 
   1   1  25       11.40       26.41      8.48 o 
   2   1  25       13.30       18.22      8.00 o 
   3   1  25        1.90        2.56      7.25 o 
   4   1  25       11.74       16.82      8.67 o 
  -4   2  25       22.22       21.34     10.79 o 
  -3   2  25        0.42      -11.24      9.53 o 
  -2   2  25       73.58       78.27      9.28 o 
  -1   2  25       37.17       41.34      9.11 o 
   0   2  25      268.39      256.80     34.52 o 
   1   2  25        2.25        5.19      7.74 o 
   2   2  25        0.57       13.28     10.72 o 
   3   2  25       12.65       13.19      9.64 o 
  -3   3  25       20.31       20.72     10.91 o 
  -2   3  25        5.42       13.60     10.69 o 
  -1   3  25       31.97       32.22     11.07 o 
   0   3  25       39.56       46.13     10.30 o 
   1   3  25       13.42       26.11      8.25 o 
   2   3  25        4.77        6.56     10.86 o 
   3   3  25        0.00       10.49      9.97 o 
  -3   4  25        0.06       -0.97     10.55 o 
  -2   4  25       50.38       51.21     11.66 o 
  -1   4  25       16.45       20.32     10.76 o 
   0   4  25       96.17       81.82     11.90 o 
   1   4  25        6.35        8.64      9.47 o 
   2   4  25        0.26        4.92      9.54 o 
  -1   5  25       13.96       24.56     10.95 o 
   0   5  25        2.54       14.94     10.95 o 
   1   5  25        3.03        9.52     10.21 o 
  -4   0  26       15.43       17.72     15.06 o 
  -3   0  26        9.92       -7.06     14.93 o 
  -2   0  26       56.74       53.04     16.39 o 
  -1   0  26       10.27       -2.53     14.13 o 
   0   0  26       69.54      104.61     18.26 o 
   1   0  26        0.41       -0.24     11.33 o 
   2   0  26        0.17       13.05     11.11 o 
   3   0  26        0.14        7.42     10.36 o 
  -4   1  26       33.69       16.24     11.68 o 
  -3   1  26       33.63       31.22     10.30 o 
  -2   1  26       21.44        2.73     11.72 o 
  -1   1  26       78.12       98.45     14.73 o 
   0   1  26       13.16       19.28     11.05 o 
   1   1  26       69.81       92.03     10.42 o 
   2   1  26        0.47       11.44      8.45 o 
   3   1  26        1.33        9.98     11.08 o 
  -3   2  26        8.72        4.11     10.64 o 
  -2   2  26       44.01       45.30     10.18 o 
  -1   2  26        5.34        5.41      8.75 o 
   0   2  26       56.01       73.76     12.01 o 
   1   2  26        7.83       19.67      9.14 o 
   2   2  26        2.70        7.66     12.66 o 
   3   2  26        2.71        7.51      9.87 o 
  -3   3  26       12.59        8.63     10.69 o 
  -2   3  26        0.32       -5.36     11.61 o 
  -1   3  26       47.73       56.52     11.41 o 
   0   3  26       16.70       20.14      9.62 o 
   1   3  26       23.27       37.23     10.11 o 
   2   3  26        0.97       -9.34     10.56 o 
   3   3  26        0.31       10.52     12.46 o 
  -2   4  26       22.07       26.56     11.35 o 
  -1   4  26        0.04      -13.39     10.51 o 
   0   4  26       25.33       40.75     11.35 o 
   1   4  26        5.68        5.33      9.68 o 
   2   4  26        2.90       15.12     11.37 o 
   0   5  26        3.01       -1.44     10.36 o 
  -3   0  27       18.42      -10.79     14.39 o 
  -2   0  27       33.65       37.18     15.33 o 
  -1   0  27       12.84       17.32     14.53 o 
   0   0  27       19.65       23.32     17.32 o 
   1   0  27        0.48        1.91     10.01 o 
   2   0  27        2.88       23.65     23.99 o 
   3   0  27        0.63       13.49     11.21 o 
  -3   1  27       10.12        0.23     10.36 o 
  -2   1  27       55.77       34.63     16.52 o 
  -1   1  27        0.67        6.63     10.74 o 
   0   1  27        1.25       -2.35     11.45 o 
   1   1  27       51.98       65.51      9.96 o 
   2   1  27        0.27        4.62      9.22 o 
   3   1  27       11.48       24.13     12.99 o 
  -3   2  27       18.52        4.80     11.34 o 
  -2   2  27       13.55       -0.01     10.72 o 
  -1   2  27        2.80       14.39     14.39 o 
   0   2  27       19.06       45.58     15.73 o 
   1   2  27        2.21        7.73     14.39 o 
   2   2  27        6.55       17.59     10.14 o 
   3   2  27        0.31        0.11     11.19 o 
  -3   3  27        5.00       -5.19     11.02 o 
  -2   3  27       10.87       12.35     10.79 o 
  -1   3  27        0.68       10.11     12.32 o 
   0   3  27        0.16        3.14      9.47 o 
   1   3  27       11.68       16.90      9.78 o 
   2   3  27        2.45       -2.24     10.07 o 
  -2   4  27        3.63       12.56     11.30 o 
  -1   4  27        0.12       16.89     15.59 o 
   0   4  27       16.94       17.50     10.68 o 
   1   4  27        0.27        0.44     10.88 o 
  -3   0  28       15.64       -0.40     15.19 o 
  -2   0  28       14.84       -1.07     18.12 o 
  -1   0  28       27.52       19.99     14.93 o 
   0   0  28       18.55       34.12     17.99 o 
   1   0  28        3.18       12.13     15.59 o 
   2   0  28        4.14       -1.57     10.32 o 
   3   0  28        2.59        1.44     12.58 o 
  -3   1  28        0.29      -15.75     10.50 o 
  -2   1  28       47.88       51.79     14.26 o 
  -1   1  28       17.11       12.09     12.64 o 
   0   1  28        8.72        8.82     12.33 o 
   1   1  28       22.32       33.02     16.59 o 
   2   1  28        0.30       -0.99     11.40 o 
   3   1  28        3.35       11.20     11.41 o 
  -3   2  28       15.64       -0.45     11.23 o 
  -2   2  28        1.17       -8.13     11.19 o 
  -1   2  28       20.91       29.98     18.26 o 
   0   2  28       14.49       27.32     15.73 o 
   1   2  28        3.64        3.60     16.26 o 
   2   2  28        4.09       11.69     10.08 o 
  -2   3  28       22.57       23.05     12.01 o 
  -1   3  28       11.32        9.56     11.82 o 
   0   3  28        1.91        8.91     10.27 o 
   1   3  28        6.28       24.39     15.46 o 
   2   3  28        2.80       10.26     14.79 o 
  -1   4  28       12.92       29.72     13.07 o 
   0   4  28       12.32       16.27     11.37 o 
  -3   0  29       13.90        1.07     17.32 o 
  -2   0  29        3.13      -17.72     18.79 o 
  -1   0  29       32.30       29.98     17.99 o 
   0   0  29       18.18       15.73     18.26 o 
   1   0  29       17.20       30.12     19.46 o 
   2   0  29        5.08       12.81     12.14 o 
  -3   1  29       10.21      -11.12     11.39 o 
  -2   1  29       19.15       27.08     16.66 o 
  -1   1  29        0.05       -2.19     12.29 o 
   0   1  29        7.15       11.01     12.88 o 
   1   1  29        8.53       12.28     17.32 o 
   2   1  29        1.21       12.95     10.32 o 
  -2   2  29        0.02       -3.86     15.99 o 
  -1   2  29       16.91       24.12     18.12 o 
   0   2  29        7.31        6.00     15.86 o 
   1   2  29       16.60       15.46     14.66 o 
   2   2  29        1.73        0.72     12.66 o 
  -1   3  29        1.14       -4.98     11.37 o 
   0   3  29        1.61        8.34     18.46 o 
   1   3  29        4.52        1.20     16.26 o 
  -2   0  30        2.70        4.00     16.92 o 
  -1   0  30       15.53       17.19     16.92 o 
   0   0  30        3.88       -5.20     18.52 o 
   1   0  30       11.95       23.05     17.86 o 
   2   0  30       15.29       30.83     12.49 o 
  -2   1  30        0.34        1.88     13.19 o 
  -1   1  30        5.71       -7.98     12.11 o 
   0   1  30        1.70        7.65     13.06 o 
   1   1  30        2.31        6.00     18.39 o 
  -1   2  30       11.21       15.19     15.06 o 
   0   2  30        0.08        3.46     16.66 o 
   1   2  30       11.05       14.26     16.79 o 
  -1   0  31        4.35       22.92     22.92 o 
   0   0  31        1.24       12.53     19.86 o 
   1   0  31        2.31       16.66     19.19 o 
  -1   1  31       16.47       10.43     12.52 o 
   0   1  31        0.35       -2.36     13.06 o 
   1   1  31        0.02       -4.66     16.39 o 
                                                 
